# Supplementary material for: A new hybrid Dawson-type molybdenum arsenate derivative: (H2bpy)3[As2Mo18O62] (bpy = 4,4′-bipyridine)
Source: Acta Crystallogr Sect E Struct Rep Online. 2009 Nov 28;65(Pt 12):m1698–9. doi: 10.1107/S1600536809050260 (PMC2972115; doi:10.1107/S1600536809050260)
Supplement: Supplementary file 2 [file e-65-m1698-Isup2.hkl]

# 
# h,k,l, Fc-squared, Fo-squared, sigma(Fo-squared) and status flag 
# 
data_I
_shelx_title ' y in P1                          P-1' 
_shelx_refln_list_code          4 
_shelx_F_calc_maximum      488.80 
_exptl_crystal_F_000      1569.08 
_reflns_d_resolution_high  0.8077 
 
loop_ 
 _symmetry_equiv_pos_as_xyz 
 'x, y, z' 
 '-x, -y, -z' 
 
_cell_length_a    11.2671 
_cell_length_b    12.1365 
_cell_length_c    13.8710 
_cell_angle_alpha 108.023 
_cell_angle_beta   94.243 
_cell_angle_gamma 107.166 
 
_shelx_F_squared_multiplier     1.000 
 
loop_ 
 _refln_index_h 
 _refln_index_k 
 _refln_index_l 
 _refln_F_squared_calc 
 _refln_F_squared_meas 
 _refln_F_squared_sigma 
 _refln_observed_status 
   3   0   0     8991.18     8406.66    127.46 o 
   4   0   0    51732.07    53668.39    627.76 o 
   5   0   0    40549.31    48102.23    683.56 o 
   6   0   0      321.84      756.46     66.91 o 
   7   0   0    99806.18    98842.96   2665.03 o 
   8   0   0    14073.49    13962.43    426.55 o 
   9   0   0     4998.91     5254.84    391.50 o 
  10   0   0      261.68      397.69    111.82 o 
  11   0   0    11649.10    11834.36    484.40 o 
  12   0   0     1602.28     1636.80    220.25 o 
  13   0   0     1516.53     1967.39    372.85 o 
 -13   1   0      155.08      276.25    120.54 o 
 -12   1   0     1591.73     1833.95    227.25 o 
 -11   1   0     2386.53     2391.62    229.72 o 
 -10   1   0      659.38      423.87    113.77 o 
  -9   1   0     2447.64     3049.01    217.09 o 
  -8   1   0    26701.49    25419.21    566.15 o 
  -7   1   0     8913.38     9110.46    231.64 o 
  -6   1   0       46.73       26.66     22.28 o 
  -4   1   0    34819.39    30408.44    396.68 o 
  -3   1   0    34580.14    34428.45   1313.40 o 
  -2   1   0    12800.64    13833.76    293.58 o 
  -1   1   0    54590.17    48290.53    462.54 o 
   1   1   0    17697.51    17532.47    225.41 o 
   2   1   0     3281.45     3591.11     88.82 o 
   3   1   0    33525.61    33321.79    367.24 o 
   4   1   0    27080.55    29901.23    336.18 o 
   5   1   0    36904.80    33527.46    492.69 o 
   6   1   0     6742.34     6210.17    163.81 o 
   7   1   0        7.60       45.87     30.25 o 
   8   1   0     1469.68     1392.69    123.27 o 
   9   1   0        2.97        6.20     50.77 o 
  10   1   0      867.44      675.95    143.93 o 
  11   1   0     3668.86     3792.79    289.40 o 
  12   1   0     2777.33     3029.61    436.00 o 
 -13   2   0     1193.63     1222.93    209.52 o 
 -12   2   0      474.55      559.30    147.01 o 
 -11   2   0     1335.89     1326.50    187.02 o 
  -9   2   0      237.23      220.83     81.56 o 
  -8   2   0     1016.01      905.89    124.19 o 
  -7   2   0     1262.28     1188.34     84.04 o 
  -6   2   0     8090.45     8656.17    241.07 o 
  -5   2   0     7254.64     9100.01    328.42 o 
  -4   2   0     1325.95     1317.14     64.55 o 
  -3   2   0    22382.58    21748.05    777.39 o 
  -2   2   0      317.19      396.55     30.35 o 
  -1   2   0     7282.56     8935.19    156.64 o 
   0   2   0     7612.08     7511.04    249.58 o 
   1   2   0    11232.32    11996.37    166.48 o 
   2   2   0       93.17       90.55     22.90 o 
   3   2   0     9047.88     9775.99    408.01 o 
   4   2   0     4286.49     4320.80    139.63 o 
   5   2   0     7751.69     7502.46    200.57 o 
   6   2   0     4919.90     4834.63    171.73 o 
   7   2   0     5546.18     5558.07    175.64 o 
   8   2   0     1432.51     1624.24    137.13 o 
   9   2   0       62.38       71.22     56.80 o 
  10   2   0       22.26       66.17     57.77 o 
  11   2   0      458.78      247.16    111.03 o 
  12   2   0       10.51       89.69    145.11 o 
 -13   3   0       11.25       64.47     84.14 o 
 -12   3   0     3145.27     3169.15    292.74 o 
 -11   3   0     6112.58     5416.15    322.82 o 
 -10   3   0    17806.03    17021.35    528.50 o 
  -9   3   0    12597.67    12579.86    426.12 o 
  -8   3   0      183.30      210.18     67.22 o 
  -7   3   0    11983.45    12011.79    467.88 o 
  -6   3   0    16910.31    17727.36    901.63 o 
  -5   3   0     1342.84     1324.18     80.45 o 
  -4   3   0     1466.24     1248.84     91.75 o 
  -3   3   0    49726.27    48457.47   1920.70 o 
  -2   3   0    97559.04    91640.05   2431.92 o 
  -1   3   0     1609.38     2051.16     91.24 o 
   0   3   0     4364.66     4775.13    149.11 o 
   1   3   0    98578.48    89213.92   1329.69 o 
   2   3   0    37219.73    32431.55    466.88 o 
   3   3   0      894.53      954.03     68.61 o 
   4   3   0     3550.56     3357.36    133.49 o 
   5   3   0     4957.27     5187.81    207.46 o 
   6   3   0     6121.42     6516.43    215.03 o 
   7   3   0     1850.54     2099.13    117.13 o 
   8   3   0     1523.83     1580.75    140.59 o 
   9   3   0    14563.94    14996.19    411.62 o 
  10   3   0        4.14       28.98     61.59 o 
  11   3   0        2.87       66.18     93.60 o 
 -13   4   0    11033.93    11118.71    513.48 o 
 -12   4   0      771.67      541.20    162.75 o 
 -11   4   0     3434.18     3683.31    268.75 o 
 -10   4   0    11572.81    11051.43    428.31 o 
  -9   4   0     1828.02     2403.63    519.98 o 
  -8   4   0     1673.56     1473.59    149.26 o 
  -7   4   0    28327.87    28825.46   1339.19 o 
  -6   4   0   238925.67   221559.97  13480.25 o 
  -5   4   0    18525.30    18498.76    433.60 o 
  -3   4   0    14223.24    11738.73    281.99 o 
  -2   4   0    25642.65    27935.45    864.41 o 
  -1   4   0     9715.03    10831.19    206.38 o 
   0   4   0    28102.40    26229.24    345.97 o 
   1   4   0    76449.27    63965.93    954.35 o 
   2   4   0    28639.68    24411.80    593.17 o 
   3   4   0     6905.33     7290.03    196.17 o 
   4   4   0      533.29      608.97     70.84 o 
   5   4   0    22245.42    22413.46    592.20 o 
   6   4   0     1000.38      977.49    100.92 o 
   7   4   0     1190.87     1502.74    129.28 o 
   8   4   0     7163.06     8315.61    300.45 o 
   9   4   0     4898.21     5196.76    256.05 o 
  10   4   0      671.16      755.95    129.14 o 
  11   4   0       53.42      164.93    164.26 o 
 -13   5   0     1423.59     1066.51    197.37 o 
 -12   5   0      126.85      187.49    102.81 o 
 -11   5   0     1236.73     1308.09    181.78 o 
 -10   5   0     3106.11     3129.74    336.24 o 
  -9   5   0     3507.04     4005.05    248.88 o 
  -8   5   0      326.79      470.30    140.24 o 
  -7   5   0    25679.39    27506.44   1474.67 o 
  -6   5   0    18770.18    20525.60   1054.87 o 
  -5   5   0     8248.57     8853.15    372.18 o 
  -3   5   0    41042.59    48437.72   1584.11 o 
  -2   5   0    16695.41    19635.65    525.76 o 
  -1   5   0     2780.80     2612.13     79.35 o 
   0   5   0       72.75       84.78     20.37 o 
   1   5   0     2229.31     1865.00     65.32 o 
   2   5   0     5559.92     5754.33    197.69 o 
   3   5   0     4767.27     4653.91    164.84 o 
   4   5   0     7982.82     7665.47    370.42 o 
   5   5   0     5956.79     5615.60    208.10 o 
   6   5   0     3368.16     3362.63    175.36 o 
   7   5   0     7303.62     7045.55    264.53 o 
   8   5   0      638.88      514.90    129.21 o 
   9   5   0       11.28       25.41     57.58 o 
 -13   6   0      125.74       21.50     81.83 o 
 -12   6   0     1260.82     1497.07    206.59 o 
 -11   6   0      931.06     1027.35    168.07 o 
 -10   6   0     3848.03     4348.22    276.25 o 
  -9   6   0      947.56      779.43    140.91 o 
  -8   6   0     2832.90     3376.39    215.28 o 
  -7   6   0     4608.90     4335.51    187.40 o 
  -6   6   0     1410.76     1661.31    105.28 o 
  -5   6   0     3061.11     3211.43    134.63 o 
  -4   6   0       79.97       23.92     25.67 o 
  -2   6   0    15976.13    16652.25    314.27 o 
  -1   6   0       13.23       11.64     14.34 o 
   0   6   0     6588.18     6717.15    144.09 o 
   1   6   0     2732.87     3116.87    108.08 o 
   2   6   0      176.53      128.30     28.82 o 
   3   6   0       21.34       12.49     25.43 o 
   4   6   0     3192.66     3378.90    171.10 o 
   5   6   0     2089.17     2134.96    184.03 o 
   6   6   0        3.22       -4.96     39.07 o 
   7   6   0     1500.60     1253.00    133.16 o 
   8   6   0       10.97        8.06    103.46 o 
   9   6   0      901.26     1053.06    265.03 o 
 -13   7   0     1407.74     1528.13    224.42 o 
 -12   7   0     1768.13     1985.22    232.50 o 
 -11   7   0      293.72      195.95     97.74 o 
 -10   7   0     1506.27     1848.09    200.02 o 
  -9   7   0    16796.48    17768.66    610.51 o 
  -8   7   0    19555.36    20602.44    525.25 o 
  -7   7   0      846.51      918.09     93.48 o 
  -6   7   0      950.63     1108.54     96.09 o 
  -5   7   0    22735.04    23340.68    865.50 o 
  -4   7   0    46078.70    47724.52   1877.60 o 
  -3   7   0      688.55      733.21     63.35 o 
  -2   7   0     8006.29     8503.61    391.86 o 
  -1   7   0     8175.47     8511.65    250.82 o 
   0   7   0      938.26     1157.60    106.26 o 
   1   7   0      637.11      639.37     85.82 o 
   2   7   0    11062.61    10079.10    477.66 o 
   3   7   0    41295.20    41217.71    802.41 o 
   4   7   0      112.63      168.21     60.62 o 
   5   7   0      315.41      423.67     90.13 o 
   6   7   0      243.85      237.96     77.01 o 
   7   7   0       84.24       25.78     60.07 o 
   8   7   0       16.30       29.90    105.81 o 
 -13   8   0     3528.03     3314.06    302.02 o 
 -12   8   0    28265.34    30251.53    808.85 o 
 -11   8   0     2584.59     2153.37    226.17 o 
 -10   8   0      904.02      757.16    144.40 o 
  -9   8   0     4636.54     4797.12    317.26 o 
  -8   8   0     1468.89     1595.65    165.12 o 
  -7   8   0     2911.56     3033.56    157.85 o 
  -6   8   0     9776.70    10138.78    269.73 o 
  -5   8   0    92172.05    89775.56   5942.47 o 
  -4   8   0    15655.17    15892.95    443.71 o 
  -3   8   0       68.18       38.60     43.32 o 
  -2   8   0     2266.61     2355.42    143.75 o 
  -1   8   0    11219.17    11291.76    312.23 o 
   0   8   0     5792.55     5264.67    220.83 o 
   1   8   0       68.34       70.24     44.97 o 
   2   8   0    20222.30    20850.32    453.64 o 
   3   8   0     5721.48     6150.14    257.17 o 
   4   8   0     1356.68     1490.86    147.05 o 
   5   8   0     2934.78     3693.69    220.56 o 
   6   8   0     2875.04     2620.42    196.40 o 
   7   8   0      199.51      184.68     83.24 o 
 -13   9   0      479.37      277.36    129.13 o 
 -12   9   0      225.22      375.64    138.22 o 
 -11   9   0      414.67      499.63    136.12 o 
 -10   9   0      153.20      140.41    130.33 o 
  -9   9   0     1910.56     1601.59    282.83 o 
  -8   9   0     1847.36     1611.67    271.75 o 
  -7   9   0     1081.94     1543.51    222.54 o 
  -6   9   0     3877.71     4526.10    417.53 o 
  -5   9   0       13.16       -5.66     39.67 o 
  -4   9   0       17.66       29.72     47.44 o 
  -3   9   0     2138.04     2085.24    183.83 o 
  -2   9   0      160.11      116.68     53.17 o 
  -1   9   0      128.75       69.57     47.89 o 
   0   9   0     1966.01     1766.30    150.02 o 
   1   9   0    13291.03    12724.04    506.94 o 
   2   9   0     4060.33     4204.11    223.76 o 
   3   9   0       52.45       16.24     46.78 o 
   4   9   0       73.33      168.04     72.00 o 
   5   9   0        1.62       67.44     66.02 o 
   6   9   0        2.08       11.51     62.88 o 
   7   9   0       12.36      -47.70     90.69 o 
 -12  10   0        0.67       97.08    139.06 o 
 -11  10   0      345.31      324.15    179.37 o 
 -10  10   0      497.43      463.88    193.48 o 
  -9  10   0     3322.45     3034.55    368.82 o 
  -8  10   0      411.67      413.50    173.33 o 
  -7  10   0      141.58       83.23     69.79 o 
  -6  10   0     1298.23     1508.55    178.13 o 
  -5  10   0       89.00       35.90     55.97 o 
  -4  10   0       47.06      105.58     65.84 o 
  -3  10   0      155.42      172.48     78.80 o 
  -2  10   0     5420.42     5639.32    311.14 o 
  -1  10   0      165.68      151.36     64.07 o 
   0  10   0      214.48      216.92     76.35 o 
   1  10   0     2259.55     2148.01    178.24 o 
   2  10   0       16.22       12.12     49.48 o 
   3  10   0      188.52      152.09     72.26 o 
   4  10   0      827.83      693.54    132.09 o 
   5  10   0      878.27      854.61    145.68 o 
   6  10   0       73.54      171.21     90.87 o 
 -11  11   0     6012.20     5937.43    560.96 o 
 -10  11   0     2382.29     1752.07    330.19 o 
  -9  11   0        6.85       55.09    122.60 o 
  -8  11   0     6501.52     6530.31    535.77 o 
  -7  11   0     4561.28     5161.81    447.59 o 
  -6  11   0       75.16       47.57     74.29 o 
  -5  11   0       46.35       69.18    103.96 o 
  -4  11   0    20925.87    19964.09   1831.01 o 
  -3  11   0    12147.38    12209.48    758.81 o 
  -2  11   0     1121.57     1597.24    197.15 o 
  -1  11   0     1747.32     2251.46    232.33 o 
   0  11   0      332.71      296.40     89.20 o 
   1  11   0       27.99       26.83     54.47 o 
   2  11   0       28.11      -19.17     53.98 o 
   3  11   0     4707.51     5115.89    287.37 o 
   4  11   0     2635.49     3085.70    243.12 o 
 -11  12   0    15076.55    13356.21    854.54 o 
 -10  12   0     4436.03     3515.57    464.22 o 
  -9  12   0       71.65      105.47    148.47 o 
  -8  12   0      186.61      198.18    163.92 o 
  -7  12   0     2432.05     2162.26    298.45 o 
  -6  12   0     2129.60     2084.88    231.51 o 
  -5  12   0     1621.92     1712.35    220.86 o 
  -4  12   0     9235.63     8742.66    428.35 o 
  -3  12   0     8380.88     8830.67    676.01 o 
  -2  12   0      314.90      281.91    111.18 o 
  -1  12   0     3086.15     3315.94    388.81 o 
   0  12   0     2223.90     1979.77    238.54 o 
   1  12   0      137.52       56.57     69.09 o 
   2  12   0       25.73        2.93     66.06 o 
   3  12   0      106.75       53.38     73.97 o 
  -9  13   0      545.10      514.94    224.38 o 
  -8  13   0       81.72       75.91    137.38 o 
  -7  13   0       10.98       27.01     84.03 o 
  -6  13   0        8.32       -1.47     73.32 o 
  -5  13   0     4551.85     3914.03    387.63 o 
  -4  13   0     1641.92     1599.86    225.15 o 
  -3  13   0       12.37      -14.83     65.70 o 
  -2  13   0     1038.68     1385.76    219.44 o 
  -1  13   0       89.72      126.49    108.28 o 
   0  13   0       95.88       19.97     96.90 o 
   1  13   0       31.49      -14.52     81.71 o 
  -7  14   0       66.35      100.07    178.87 o 
  -6  14   0      341.25      297.60    129.61 o 
  -5  14   0      610.03      752.11    182.55 o 
  -4  14   0      196.27      248.62    127.12 o 
  -3  14   0       21.39       29.43     92.72 o 
  -2  14   0      137.82      162.58    160.56 o 
   1 -14   1        2.27      -33.48     80.35 o 
   2 -14   1      216.93      211.19    124.44 o 
   3 -14   1      105.88      107.92    100.01 o 
   4 -14   1      694.98      725.82    177.47 o 
   5 -14   1        6.10      -17.38     79.21 o 
   6 -14   1      171.96      249.44    119.95 o 
   7 -14   1      311.72      383.21    141.11 o 
  -1 -13   1     1878.95     2110.37    263.07 o 
   0 -13   1     3604.64     3658.19    313.40 o 
   1 -13   1     2771.57     3002.58    292.11 o 
   2 -13   1     1458.90     1902.91    381.75 o 
   3 -13   1       54.01        0.53     66.77 o 
   4 -13   1      743.38      830.38    239.50 o 
   5 -13   1       10.61       43.43     79.82 o 
   6 -13   1      388.49      501.07    141.44 o 
   7 -13   1      387.25      456.68    145.25 o 
   8 -13   1        5.81      -34.52     77.93 o 
   9 -13   1      990.55      367.14    203.22 o 
  -3 -12   1     3698.29     4394.71    338.66 o 
  -2 -12   1      396.48      219.69    127.64 o 
  -1 -12   1      137.58       34.66     82.10 o 
   0 -12   1     6197.06     5793.27    489.08 o 
   1 -12   1     2240.46     2121.10    239.99 o 
   2 -12   1       45.83       12.48     67.84 o 
   3 -12   1    13455.46    14214.57   1443.38 o 
   4 -12   1     5492.33     5737.74    517.29 o 
   5 -12   1      333.87      370.67    120.87 o 
   6 -12   1      165.52      262.26    102.68 o 
   7 -12   1    14925.25    14247.98   1041.64 o 
   8 -12   1    12499.29    13031.87    926.76 o 
   9 -12   1      258.43      284.51    170.30 o 
  10 -12   1     2076.35     1765.85    343.97 o 
  11 -12   1     2024.49     1460.17    332.21 o 
  -5 -11   1     1296.44     1207.62    172.79 o 
  -4 -11   1     1920.32     2072.66    203.23 o 
  -3 -11   1      613.26      503.45    118.06 o 
  -2 -11   1      244.78      404.34    102.75 o 
  -1 -11   1     9546.50     8825.36    427.17 o 
   0 -11   1    31941.77    31193.46    928.77 o 
   1 -11   1     2830.66     3328.89    258.82 o 
   2 -11   1        4.80        1.40     71.88 o 
   3 -11   1      967.31      830.66    152.96 o 
   4 -11   1     5568.40     5600.18    321.69 o 
   5 -11   1     1896.25     1494.27    272.25 o 
   6 -11   1     3477.69     3790.25    270.78 o 
   7 -11   1    25320.53    26392.98   1420.70 o 
   8 -11   1     2375.17     3013.99    356.23 o 
   9 -11   1     1165.75     1201.86    276.45 o 
  10 -11   1      353.93      344.64    183.40 o 
  11 -11   1     5332.85     4520.93    486.72 o 
  12 -11   1      241.52      224.38    189.45 o 
  -6 -10   1      118.87       84.60     84.36 o 
  -5 -10   1      110.35      107.92     78.48 o 
  -4 -10   1       46.14       -5.98     55.22 o 
  -3 -10   1      513.46      584.46    113.80 o 
  -2 -10   1       99.13      177.60     73.77 o 
  -1 -10   1     1689.41     1926.12    169.86 o 
   0 -10   1       40.41       71.81     62.19 o 
   1 -10   1      575.87      595.07    127.10 o 
   2 -10   1      162.61      403.82    107.50 o 
   3 -10   1     1074.94     1277.48    163.50 o 
   4 -10   1      453.45      392.96    106.60 o 
   5 -10   1     4692.34     6041.96    421.56 o 
   6 -10   1     1901.91     2497.67    208.20 o 
   7 -10   1      369.68      435.47    112.25 o 
   8 -10   1      136.62      127.09     79.84 o 
   9 -10   1      115.07      147.13    138.06 o 
  10 -10   1      311.95      123.61    134.36 o 
  11 -10   1       23.25       15.45    115.55 o 
  12 -10   1     2542.62     2307.99    378.23 o 
  -7  -9   1     1470.63     1793.39    337.58 o 
  -6  -9   1     2155.93     2359.72    200.44 o 
  -5  -9   1     2608.25     3154.56    210.91 o 
  -4  -9   1     6335.68     6640.24    288.97 o 
  -3  -9   1      129.73       64.65     55.32 o 
  -2  -9   1     4356.05     5170.53    241.15 o 
  -1  -9   1     1199.12     1091.95    125.83 o 
   0  -9   1        4.95       28.01     40.51 o 
   1  -9   1      184.27       32.44     49.72 o 
   2  -9   1      387.78      651.81    149.98 o 
   3  -9   1     7175.08     6374.93    365.13 o 
   4  -9   1      176.98      168.55     71.74 o 
   5  -9   1     5436.18     5348.49    277.74 o 
   6  -9   1      130.32      286.38     89.10 o 
   7  -9   1        0.08       24.68     55.80 o 
   8  -9   1     1705.49     1786.69    237.32 o 
   9  -9   1      403.82      516.96    187.77 o 
  10  -9   1      118.30      155.86    126.97 o 
  11  -9   1      919.04     1116.48    214.47 o 
  12  -9   1     3496.13     3304.32    305.17 o 
  13  -9   1        7.83       24.00     91.05 o 
  -8  -8   1     1544.67     1901.89    340.27 o 
  -7  -8   1     1099.38      923.40    250.25 o 
  -6  -8   1     7115.70     7396.39    305.70 o 
  -5  -8   1      814.75      809.23    119.67 o 
  -4  -8   1        6.00       -0.78     42.68 o 
  -3  -8   1    51524.78    54591.05   1381.50 o 
  -2  -8   1    19253.85    19028.09    426.66 o 
  -1  -8   1        1.72       77.60     52.73 o 
   0  -8   1       94.02       50.26     37.47 o 
   1  -8   1    61766.31    59468.80   2217.13 o 
   2  -8   1    58789.54    56695.85   1177.01 o 
   3  -8   1       57.29       24.38     40.00 o 
   4  -8   1    24206.27    23589.76   1655.17 o 
   5  -8   1    15639.19    14482.53    421.70 o 
   6  -8   1     1988.24     2298.07    131.52 o 
   7  -8   1      123.22       95.97     43.18 o 
   8  -8   1    26883.81    26255.94    801.07 o 
   9  -8   1    31667.37    30888.27    895.35 o 
  10  -8   1      658.44      601.28    255.12 o 
  11  -8   1      371.27      309.37    110.68 o 
  12  -8   1     2219.54     2241.59    244.49 o 
  13  -8   1     1759.85     1890.61    245.38 o 
  -9  -7   1      426.47      343.97    198.86 o 
  -8  -7   1      354.05      452.46    191.80 o 
  -7  -7   1     7673.68     7808.80    675.50 o 
  -6  -7   1    27905.54    27687.64    866.18 o 
  -5  -7   1      273.26      437.62     87.71 o 
  -4  -7   1     1126.44     1417.85    129.98 o 
  -3  -7   1     9393.89     9339.78    288.20 o 
  -2  -7   1     4389.43     4799.01    201.18 o 
  -1  -7   1     1840.52     1599.77    118.64 o 
   0  -7   1    19686.52    19888.05    529.23 o 
   1  -7   1    90092.93    82682.59   4861.37 o 
   2  -7   1     2138.00     2231.17    156.52 o 
   3  -7   1     4966.59     4658.72    132.81 o 
   4  -7   1     3763.74     3355.90    131.18 o 
   5  -7   1    23575.09    24654.10    424.87 o 
   6  -7   1       53.70       12.52     26.27 o 
   7  -7   1     1201.14     1152.42    103.06 o 
   8  -7   1    21554.34    22568.48    601.03 o 
   9  -7   1      816.77      980.89    143.93 o 
  10  -7   1     2740.34     2576.94    219.54 o 
  11  -7   1       17.23       17.27     67.79 o 
  12  -7   1     1212.57     1511.59    209.83 o 
  13  -7   1       20.54      102.01     98.73 o 
 -10  -6   1      262.87      447.13    148.92 o 
  -9  -6   1      933.14     1635.05    216.65 o 
  -8  -6   1      240.69      188.78    134.36 o 
  -7  -6   1     1477.63     1686.78    183.27 o 
  -6  -6   1      423.50      223.92     69.46 o 
  -5  -6   1      129.12      139.98     45.29 o 
  -4  -6   1     1953.58     1978.13    108.46 o 
  -3  -6   1     2183.52     2410.46    110.45 o 
  -2  -6   1       56.19       38.85     31.36 o 
  -1  -6   1     8891.95    10745.49    207.41 o 
   0  -6   1      340.66      471.06     66.03 o 
   1  -6   1     2728.54     2887.51    596.57 o 
   2  -6   1     2827.53     2607.24    154.02 o 
   4  -6   1     6476.70     5391.72    207.94 o 
   5  -6   1      665.84      802.49     75.28 o 
   6  -6   1    16379.77    15515.62    485.86 o 
   7  -6   1     4177.12     4013.92    166.72 o 
   8  -6   1     2286.63     1940.56    168.07 o 
   9  -6   1        7.69        4.31     45.43 o 
  10  -6   1     2280.80     2183.92    240.84 o 
  11  -6   1      560.13      518.53    137.38 o 
  12  -6   1       49.35       18.54     69.69 o 
  13  -6   1     1176.15     1203.93    202.48 o 
 -10  -5   1     6013.21     6691.25    389.71 o 
  -9  -5   1      284.22       76.07     67.82 o 
  -8  -5   1     7018.79     7233.58    352.83 o 
  -7  -5   1      697.45      696.15     85.05 o 
  -6  -5   1        7.70       38.01     36.85 o 
  -5  -5   1     8363.75     7729.44    206.44 o 
  -4  -5   1      370.36      319.31     51.37 o 
  -3  -5   1     7745.07     8377.38    249.35 o 
  -1  -5   1    39952.67    32691.11    619.47 o 
   0  -5   1     1374.12     1227.72    100.71 o 
   1  -5   1      128.23       45.14     28.97 o 
   3  -5   1    23469.13    20193.17    391.90 o 
   4  -5   1       29.42       44.16     51.18 o 
   5  -5   1    13241.40    14302.36    485.23 o 
   6  -5   1    23174.38    24114.27   1091.74 o 
   7  -5   1      450.82      360.23     61.27 o 
   8  -5   1     7266.29     6735.41    292.38 o 
   9  -5   1      841.19      776.17    127.41 o 
  10  -5   1     4182.27     4234.00    269.66 o 
  11  -5   1      972.35      884.71    157.74 o 
  12  -5   1     1945.74     1929.78    224.39 o 
  13  -5   1     1166.91     1137.59    201.72 o 
 -11  -4   1       40.93       19.04     74.38 o 
 -10  -4   1      183.28      161.28     80.98 o 
  -9  -4   1    29358.56    29137.93    589.99 o 
  -8  -4   1     6304.89     6782.97    272.47 o 
  -6  -4   1       42.31      106.14     45.48 o 
  -5  -4   1    54439.89    53780.16    771.87 o 
  -4  -4   1    27803.04    26472.00    889.73 o 
  -3  -4   1     2215.84     2794.40    102.43 o 
  -2  -4   1    54736.47    44344.08    909.14 o 
  -1  -4   1    30078.99    24426.11    390.83 o 
   0  -4   1    10343.36    11598.42    263.53 o 
   1  -4   1     4169.17     3453.09    200.20 o 
   2  -4   1   120687.32   105547.20   2876.65 o 
   3  -4   1   117836.58   102141.08   4073.97 o 
   4  -4   1    12889.08    13435.77    693.63 o 
   5  -4   1     1304.92     1317.91     81.04 o 
   6  -4   1    11682.24    12149.00    597.37 o 
   7  -4   1     8784.77     8747.63    261.58 o 
   8  -4   1      633.85      737.63    113.12 o 
   9  -4   1     4603.24     4993.47    272.09 o 
  10  -4   1    23634.18    24124.16    624.37 o 
  11  -4   1      402.82      384.30    116.31 o 
  12  -4   1      609.45      489.37    134.29 o 
  13  -4   1     1230.83      989.33    190.21 o 
 -11  -3   1       41.29       30.47     68.13 o 
 -10  -3   1     1777.05     1975.51    210.03 o 
  -9  -3   1     4422.95     4024.01    219.09 o 
  -8  -3   1      809.29     1048.72    119.80 o 
  -7  -3   1       65.66      162.20     44.06 o 
  -6  -3   1    24835.54    25250.56    617.08 o 
  -5  -3   1    84959.14    82130.27    685.66 o 
  -4  -3   1      646.31      674.09     66.15 o 
  -3  -3   1      655.12      551.91     54.45 o 
  -1  -3   1    48573.18    48648.43    981.65 o 
   0  -3   1      341.39      272.79     34.03 o 
   2  -3   1   125829.16   110372.87   3681.78 o 
   3  -3   1     6168.40     6981.05    273.30 o 
   4  -3   1    14640.71    13403.64    692.78 o 
   5  -3   1        4.43        2.48     17.00 o 
   6  -3   1    12560.46    13084.96    287.68 o 
   7  -3   1        2.37       13.93     24.33 o 
   8  -3   1    19601.21    19701.88    490.46 o 
   9  -3   1     1523.09     1532.79    185.25 o 
  10  -3   1     4313.77     4551.13    276.45 o 
  11  -3   1       24.12       82.63     72.17 o 
  12  -3   1       59.02       72.79     84.31 o 
  13  -3   1       94.31       38.83     91.99 o 
 -12  -2   1      779.85      996.43    196.31 o 
 -11  -2   1     1357.40     1482.63    207.89 o 
 -10  -2   1      570.25      567.58    110.98 o 
  -9  -2   1       10.26        6.89     41.75 o 
  -8  -2   1     2228.98     2162.17    150.90 o 
  -7  -2   1      161.06      190.76     57.21 o 
  -6  -2   1     1226.11     1507.55    241.36 o 
  -5  -2   1     7054.47     6806.60    184.33 o 
  -4  -2   1       23.37       56.12     24.68 o 
  -3  -2   1      503.67      507.65     47.28 o 
  -2  -2   1     3651.29     4107.83     89.58 o 
  -1  -2   1    31077.96    29550.89    669.41 o 
   0  -2   1    10329.46    10702.12    658.37 o 
   1  -2   1     5287.06     5686.60    242.69 o 
   2  -2   1    23072.42    23151.90    577.27 o 
   3  -2   1      438.42      371.89     47.75 o 
   4  -2   1        2.08       20.47     15.65 o 
   6  -2   1     8734.83     8508.03    286.23 o 
   7  -2   1     4840.28     4993.91    169.42 o 
   8  -2   1     6307.24     5994.83    354.04 o 
   9  -2   1     1101.44     1214.42    150.93 o 
  10  -2   1     2787.84     2447.73    214.53 o 
  11  -2   1     2554.47     2452.86    231.37 o 
  12  -2   1        9.58       18.87     72.74 o 
  13  -2   1        5.57        3.36    121.26 o 
 -12  -1   1     1116.53     1148.61    199.82 o 
 -11  -1   1     6032.36     6007.16    356.95 o 
 -10  -1   1        7.96      -38.98     49.87 o 
  -9  -1   1     4191.42     5206.12    236.18 o 
  -8  -1   1       78.80       99.05     47.64 o 
  -7  -1   1    37681.64    36604.41    531.00 o 
  -6  -1   1       22.78       64.92     26.61 o 
  -3  -1   1    22134.06    20474.44    232.91 o 
  -2  -1   1     1051.10     2158.82    860.53 o 
  -1  -1   1      563.65      672.08     35.09 o 
   2  -1   1    17227.05    17892.44    424.02 o 
   3  -1   1      772.03      666.68     44.44 o 
   4  -1   1    21614.18    24713.16    286.76 o 
   5  -1   1      695.23      483.20     52.03 o 
   6  -1   1     6613.35     6094.50    175.55 o 
   7  -1   1     6685.95     6796.70    200.68 o 
   8  -1   1       50.59      114.82     60.47 o 
   9  -1   1       63.33      188.13     77.98 o 
  10  -1   1      244.99      232.86     89.20 o 
  11  -1   1     2238.94     2213.98    226.19 o 
  12  -1   1      535.40      743.74    275.94 o 
  13  -1   1       70.49      263.01    169.30 o 
 -13   0   1       66.85       68.28    101.06 o 
 -12   0   1      252.65      319.46    120.38 o 
 -11   0   1    12053.00    12936.01    507.48 o 
 -10   0   1     4540.99     3757.52    263.74 o 
  -9   0   1     1756.70     2463.44    200.85 o 
  -8   0   1    46608.83    43920.09    757.89 o 
  -7   0   1    27089.21    26346.82    544.63 o 
  -4   0   1   136943.02   118636.28   2990.92 o 
  -3   0   1   192159.14   168102.95  10254.62 o 
  -2   0   1     4374.34     4493.48     98.56 o 
  -1   0   1    19912.99    20509.77    202.71 o 
   1   0   1    10584.07    11241.47    157.07 o 
   2   0   1       18.57       22.61     17.63 o 
   3   0   1    62383.77    61300.88    436.30 o 
   4   0   1    57728.27    59022.50   1037.89 o 
   5   0   1    10905.09    10347.21    186.75 o 
   6   0   1     6292.58     6315.25    164.21 o 
   7   0   1       18.49       34.84     30.82 o 
   8   0   1     1007.65      744.07    118.21 o 
   9   0   1     3980.75     4111.94    255.06 o 
  10   0   1       19.73       20.27     57.40 o 
  11   0   1     6859.40     7385.85    772.91 o 
  12   0   1      435.27      524.35    223.71 o 
 -13   1   1       11.78       26.02     81.49 o 
 -12   1   1     3923.74     3704.74    293.31 o 
 -11   1   1    14652.20    15666.81    723.54 o 
 -10   1   1       88.02      235.48     93.17 o 
  -9   1   1       14.99       67.83     67.35 o 
  -8   1   1     2317.65     2336.32    194.66 o 
  -7   1   1     9757.15     9067.80    372.52 o 
  -6   1   1     2538.32     1973.11    260.80 o 
  -4   1   1    53357.44    48437.88   2051.20 o 
  -3   1   1     6862.36     6885.42    178.84 o 
  -2   1   1    28094.15    27776.31    399.73 o 
  -1   1   1    10326.14    10912.63    443.56 o 
   0   1   1    17310.49    17020.92    254.62 o 
   2   1   1    22610.87    20813.06    226.80 o 
   4   1   1      895.68     1066.40     70.80 o 
   5   1   1     4110.17     4240.98    126.75 o 
   6   1   1     2581.27     2823.49    114.56 o 
   7   1   1       63.64       76.42     32.67 o 
   8   1   1      558.94      644.10     92.12 o 
   9   1   1    11448.01    12390.18    439.61 o 
  10   1   1     1160.44     1434.93    235.64 o 
  11   1   1     5376.42     5691.55    515.95 o 
  12   1   1     3770.82     3808.81    451.45 o 
 -13   2   1       46.84       70.18     92.93 o 
 -12   2   1       94.51      136.56    100.61 o 
 -11   2   1      352.05      301.94    106.91 o 
 -10   2   1      203.63       91.35     69.10 o 
  -9   2   1     2155.23     2296.71    190.49 o 
  -8   2   1       57.56       41.62    108.33 o 
  -7   2   1     4731.69     4715.83    228.79 o 
  -6   2   1     6359.88     7138.69    155.44 o 
  -5   2   1     3807.03     4235.46    189.71 o 
  -4   2   1     3602.17     3683.42    242.48 o 
  -3   2   1      301.12      321.40     65.62 o 
  -2   2   1     3215.00     3324.60     71.35 o 
  -1   2   1      193.62      154.22     33.90 o 
   1   2   1    23248.44    23286.18    345.88 o 
   2   2   1    13451.49    12335.56    196.73 o 
   3   2   1     3660.53     3378.14    116.38 o 
   4   2   1     2404.61     2068.93    101.45 o 
   5   2   1     1732.97     1386.68     92.01 o 
   6   2   1      206.25      199.42     44.54 o 
   7   2   1      625.37      813.98     79.65 o 
   8   2   1      338.74      379.98     79.33 o 
   9   2   1      533.37      740.61    110.03 o 
  10   2   1      557.40      958.74    161.79 o 
  11   2   1     2589.01     2408.77    365.13 o 
  12   2   1      383.98      458.84    218.34 o 
 -13   3   1     6202.25     5823.91    381.87 o 
 -12   3   1        2.78      -25.22     65.64 o 
 -11   3   1      200.68      229.49     96.35 o 
 -10   3   1     1137.40     1184.90    165.07 o 
  -9   3   1     3147.84     3046.43    216.48 o 
  -8   3   1     5434.99     4361.37    238.11 o 
  -7   3   1     2713.79     2757.12    178.23 o 
  -6   3   1    48182.76    51233.88   2886.70 o 
  -5   3   1       45.94       60.17     24.51 o 
  -4   3   1     1434.73     1586.79     75.27 o 
  -2   3   1    63309.68    65047.95    811.52 o 
  -1   3   1     1047.66      842.54     50.73 o 
   0   3   1     7518.24     8164.23    183.31 o 
   1   3   1    33971.75    33489.65    272.27 o 
   2   3   1        4.42       14.32     17.39 o 
   3   3   1      104.33      134.36     35.07 o 
   4   3   1      896.89      944.04     92.98 o 
   5   3   1     8693.67     9418.29    309.91 o 
   6   3   1     1627.65     1896.71    122.49 o 
   7   3   1      778.67      964.84     90.32 o 
   8   3   1     2200.66     2673.72    186.83 o 
   9   3   1      271.77      284.12     81.22 o 
  10   3   1      172.86      302.31    161.23 o 
  11   3   1       12.70      -77.59     90.02 o 
 -13   4   1     5145.41     4761.96    354.71 o 
 -12   4   1      109.99      118.51     91.24 o 
 -11   4   1      259.33      259.95    103.00 o 
 -10   4   1    27296.54    25733.28    654.23 o 
  -9   4   1    30597.37    30570.99    668.85 o 
  -8   4   1      983.88     1349.86    147.61 o 
  -7   4   1    17560.27    20175.29   1195.49 o 
  -6   4   1    22578.51    23721.76   1171.74 o 
  -5   4   1      331.14      395.46     50.14 o 
  -4   4   1     2483.36     2940.68    199.00 o 
  -3   4   1    46140.46    51282.32   1162.13 o 
  -2   4   1    59955.09    62187.54    650.16 o 
   0   4   1     2301.72     2280.96     87.03 o 
   1   4   1     1761.47     1779.66     69.88 o 
   2   4   1       87.63       78.95     24.19 o 
   3   4   1      934.77     1213.40     87.36 o 
   4   4   1      675.43      679.50     75.72 o 
   5   4   1    10686.39    11474.40    363.11 o 
   6   4   1     8945.85     9595.69    338.09 o 
   7   4   1      201.49      192.57     62.43 o 
   8   4   1      386.97      619.32    103.46 o 
   9   4   1     3266.55     3241.64    252.56 o 
  10   4   1     1212.31      822.29    242.52 o 
 -13   5   1      218.76      280.08    124.03 o 
 -12   5   1      147.92      105.66     88.41 o 
 -11   5   1     1112.44     1060.52    169.57 o 
 -10   5   1    10620.41     9833.88    409.09 o 
  -9   5   1     3492.59     4020.09    354.88 o 
  -8   5   1     1145.95      774.75    119.88 o 
  -7   5   1     4359.73     4523.04    227.73 o 
  -6   5   1     2276.83     2634.21    123.10 o 
  -5   5   1       63.53       88.70     31.33 o 
  -3   5   1       20.31       49.81     20.61 o 
  -2   5   1     1321.08     1573.57     93.96 o 
  -1   5   1     6284.54     6275.16    135.16 o 
   0   5   1    10267.19     9128.90    187.20 o 
   1   5   1      228.60      203.36     40.09 o 
   3   5   1    14796.05    16051.37    394.95 o 
   4   5   1    14371.72    14298.62    316.70 o 
   5   5   1    10134.08     9883.55    281.96 o 
   6   5   1     8785.77     9109.00    402.75 o 
   7   5   1      825.03      558.32     96.47 o 
   8   5   1      617.18      588.21    133.49 o 
   9   5   1      882.53     1278.11    272.08 o 
 -13   6   1      414.38      607.11    199.02 o 
 -12   6   1      117.14      119.39     85.77 o 
 -11   6   1      588.05      713.80    148.91 o 
 -10   6   1     1050.86     1027.62    158.07 o 
  -9   6   1      991.46     1118.14    149.99 o 
  -8   6   1      949.01      805.22    122.60 o 
  -7   6   1     1004.24     1130.83     96.73 o 
  -6   6   1     1280.24     1342.69     97.51 o 
  -5   6   1      279.24      311.30     55.03 o 
  -4   6   1    18541.30    17041.22    583.16 o 
  -3   6   1    11182.83    11155.46    202.20 o 
  -2   6   1     1056.11      857.44     59.27 o 
  -1   6   1     2113.78     2193.82     87.72 o 
   0   6   1       16.26       51.39     24.86 o 
   1   6   1    14636.65    15144.76    278.59 o 
   2   6   1     7203.14     6069.89    158.40 o 
   3   6   1     4831.83     5967.47    171.00 o 
   4   6   1     4050.09     4457.37    159.72 o 
   5   6   1     5993.74     6036.61    232.99 o 
   6   6   1       47.17       54.69     57.86 o 
   7   6   1       88.14       22.87     65.71 o 
 -13   7   1      898.26      602.67    162.47 o 
 -12   7   1     9381.31    10521.38    480.97 o 
 -11   7   1      126.83      177.96     96.61 o 
 -10   7   1       82.77       54.11     60.45 o 
  -9   7   1      835.74      773.59    134.62 o 
  -8   7   1     4819.34     4383.45    249.31 o 
  -7   7   1      319.90      332.69     63.91 o 
  -6   7   1      100.96      111.18     41.86 o 
  -5   7   1    11550.28    11893.85    332.09 o 
  -4   7   1       30.71       36.52     27.56 o 
  -3   7   1      455.03      523.84     55.46 o 
  -2   7   1     4416.44     4563.13    185.15 o 
  -1   7   1    12925.55    13565.87    330.09 o 
   0   7   1       96.51      101.36     44.64 o 
   1   7   1     1560.63     1987.66    133.34 o 
   2   7   1     1220.26      883.48    104.60 o 
   3   7   1      544.56      526.79    109.12 o 
   4   7   1      984.14     1030.23    148.07 o 
   5   7   1       83.84       80.89     68.22 o 
   6   7   1      676.96      656.51    144.77 o 
   7   7   1      520.76      576.69    140.22 o 
 -13   8   1     2431.81     1997.16    251.71 o 
 -12   8   1     6194.15     6170.75    377.18 o 
 -11   8   1       10.68       -7.36     82.13 o 
 -10   8   1     3960.30     3885.96    271.65 o 
  -9   8   1    16010.86    16318.59    582.79 o 
  -8   8   1    19492.56    19615.11    763.17 o 
  -7   8   1     1265.41     1292.51    113.52 o 
  -6   8   1      260.36      282.96     63.57 o 
  -5   8   1      841.34     1160.98    139.44 o 
  -4   8   1      461.03      476.27    102.01 o 
  -3   8   1     2423.55     2443.42    149.39 o 
  -2   8   1     7290.73     7278.47    252.36 o 
  -1   8   1    12395.00    12992.25    341.12 o 
   0   8   1     3076.90     3189.47    177.01 o 
   1   8   1     4101.52     4213.21    205.79 o 
   2   8   1      123.64       69.34     48.82 o 
   3   8   1     7922.71     7903.57    543.27 o 
   4   8   1     1657.32     1338.74    145.28 o 
   5   8   1       43.10      -30.70     45.80 o 
   6   8   1      520.14      336.18     93.98 o 
   7   8   1     3684.80     3473.03    286.97 o 
 -13   9   1      415.62      421.22    223.04 o 
 -12   9   1      327.45      346.04    157.20 o 
 -11   9   1       62.71       78.60    119.25 o 
 -10   9   1       42.99       -1.01    101.44 o 
  -9   9   1       13.50      -34.60     78.94 o 
  -8   9   1     5082.10     4482.30    418.87 o 
  -7   9   1      186.21      286.91     93.21 o 
  -6   9   1     4484.10     4673.58    265.59 o 
  -5   9   1     1838.36     1926.63    179.51 o 
  -4   9   1      432.94      393.44    101.34 o 
  -3   9   1     5043.02     4985.44    287.96 o 
  -2   9   1     7047.00     7290.12    329.84 o 
  -1   9   1    13606.43    12848.71    365.27 o 
   0   9   1     4641.16     4676.33    238.34 o 
   1   9   1     4608.73     4299.71    283.49 o 
   2   9   1     4834.54     4446.14    245.78 o 
   3   9   1      138.51       52.72     54.56 o 
   4   9   1       12.02       -5.82     52.31 o 
   5   9   1     2816.49     3014.82    217.13 o 
   6   9   1     4238.48     4072.21    317.07 o 
 -12  10   1      426.54      355.72    203.89 o 
 -11  10   1      446.98      552.90    229.76 o 
 -10  10   1     4933.06     4729.52    474.63 o 
  -9  10   1      755.59      832.37    242.52 o 
  -8  10   1     1006.64     1003.34    249.91 o 
  -7  10   1      970.29     1166.41    164.39 o 
  -6  10   1       31.47      101.13     77.76 o 
  -5  10   1     2557.72     2677.35    218.24 o 
  -4  10   1      919.21      900.72    147.42 o 
  -3  10   1     3301.27     3246.46    240.73 o 
  -2  10   1     1786.99     1597.06    152.10 o 
  -1  10   1     3078.53     3083.80    196.27 o 
   0  10   1      844.81      697.93    118.11 o 
   1  10   1       35.37       39.56     53.85 o 
   2  10   1      239.64       60.09     59.50 o 
   3  10   1     3098.56     3270.19    222.81 o 
   4  10   1      229.58      183.66     84.56 o 
   5  10   1     1066.19     1030.66    196.28 o 
 -11  11   1     4453.02     3531.36    462.54 o 
 -10  11   1      157.75      369.16    203.22 o 
  -9  11   1       39.60      -26.54     98.08 o 
  -8  11   1     1881.41     2080.59    339.93 o 
  -7  11   1     5186.94     5387.72    341.61 o 
  -6  11   1      185.51       36.92     66.74 o 
  -5  11   1      793.10      689.95    204.23 o 
  -4  11   1     1999.69     1608.70    291.06 o 
  -3  11   1      495.00      691.15    181.39 o 
  -2  11   1      530.61      905.00    135.48 o 
  -1  11   1     1643.22     1376.19    158.46 o 
   0  11   1      779.11      703.48    126.77 o 
   1  11   1      403.14      414.73    104.55 o 
   2  11   1      776.10      892.54    143.15 o 
   3  11   1      407.85      474.82    117.73 o 
   4  11   1        8.19      -43.12     62.43 o 
 -10  12   1      306.22      232.45    177.02 o 
  -9  12   1     1568.40     1854.86    352.36 o 
  -8  12   1     1774.73     1663.73    322.13 o 
  -7  12   1     2426.50     2663.35    494.95 o 
  -6  12   1     1108.75     1432.80    205.24 o 
  -5  12   1     2157.35     2305.26    242.75 o 
  -4  12   1        2.50       66.17     79.26 o 
  -3  12   1     4328.32     4481.29    448.43 o 
  -2  12   1      932.79      967.28    181.00 o 
  -1  12   1      228.46      171.59     79.57 o 
   0  12   1       70.57      109.81     73.04 o 
   1  12   1     3147.34     2843.62    292.86 o 
   2  12   1       16.35       53.06     78.32 o 
  -9  13   1      432.69      269.39    195.16 o 
  -8  13   1     2103.36     2092.68    374.20 o 
  -7  13   1     1509.87     1385.79    218.16 o 
  -6  13   1      107.81       -4.23     81.83 o 
  -5  13   1     2646.40     2472.72    268.51 o 
  -4  13   1     1344.59     1106.20    198.26 o 
  -3  13   1      359.02      378.54    136.42 o 
  -2  13   1        6.01        8.43     80.52 o 
  -1  13   1     3404.44     3453.42    312.94 o 
   0  13   1     1421.78     1416.34    236.74 o 
   1 -14   2     1069.63     1154.27    219.21 o 
   2 -14   2     1795.17     1739.42    318.44 o 
   3 -14   2       64.74      157.13    100.13 o 
   4 -14   2       47.66      -29.55     66.02 o 
   5 -14   2      332.40      127.91     92.95 o 
   6 -14   2       15.79       54.71     84.77 o 
   7 -14   2     1063.68     1102.77    290.89 o 
   8 -14   2      596.65      499.78    155.42 o 
  -2 -13   2      207.97      172.49    113.65 o 
  -1 -13   2      514.10      626.00    163.90 o 
   0 -13   2      696.00      679.00    166.94 o 
   1 -13   2      171.20      119.88     95.94 o 
   2 -13   2      854.60      998.64    185.67 o 
   3 -13   2     1329.65     1268.01    204.84 o 
   4 -13   2      143.42        0.73     69.63 o 
   5 -13   2     1106.33      869.41    174.45 o 
   6 -13   2      830.20      900.93    180.13 o 
   7 -13   2       39.31       29.87     84.55 o 
   8 -13   2        6.40      -51.69     61.93 o 
   9 -13   2     1871.89     1573.71    335.57 o 
  10 -13   2       17.62       69.53    143.10 o 
  -4 -12   2      449.57      427.99    147.84 o 
  -3 -12   2     1780.62     1787.72    273.93 o 
  -2 -12   2       83.90      187.62    102.82 o 
  -1 -12   2     3996.53     4328.73    319.97 o 
   0 -12   2    17972.11    18249.06    711.95 o 
   1 -12   2      116.52      146.81     87.76 o 
   2 -12   2      915.61     1053.88    178.48 o 
   3 -12   2      280.06      138.70     86.06 o 
   4 -12   2    12758.01    12682.39    505.44 o 
   5 -12   2       66.06      122.04     77.76 o 
   6 -12   2       46.69       84.57     74.79 o 
   7 -12   2    10642.57    11268.91    529.55 o 
   8 -12   2        2.18      -11.39     61.73 o 
   9 -12   2      984.79     1049.36    273.09 o 
  10 -12   2       74.16       66.17    131.34 o 
  11 -12   2     4197.39     3880.02    468.25 o 
  -5 -11   2      306.31      330.66    124.52 o 
  -4 -11   2    11713.70    12145.94    529.72 o 
  -3 -11   2     4478.05     4667.63    325.35 o 
  -2 -11   2      103.62       64.07     78.20 o 
  -1 -11   2     8384.10     7450.90    665.09 o 
   0 -11   2     1700.23     1837.86    211.86 o 
   1 -11   2     1807.78     1702.40    200.68 o 
   2 -11   2      245.51      324.88    106.64 o 
   3 -11   2    10213.14    11813.74    652.33 o 
   4 -11   2    13106.52    13092.66   1234.11 o 
   5 -11   2     1532.28     1961.08    206.40 o 
   6 -11   2       35.71      114.54    132.18 o 
   7 -11   2     3128.17     3143.87    247.18 o 
   8 -11   2        1.76       41.34     69.83 o 
   9 -11   2     2712.68     3332.84    392.67 o 
  10 -11   2      277.37       90.02    135.37 o 
  11 -11   2     6647.93     6039.55    550.55 o 
  12 -11   2        3.20       23.85    142.09 o 
  -6 -10   2      472.67      434.53    138.18 o 
  -5 -10   2      956.47     1277.37    195.97 o 
  -4 -10   2     1493.36     1423.84    196.59 o 
  -3 -10   2       32.39       44.61     67.44 o 
  -2 -10   2      125.87      164.48     84.10 o 
  -1 -10   2       62.39       52.19     60.34 o 
   0 -10   2       73.39       16.57     51.85 o 
   1 -10   2     2656.28     1934.82    196.31 o 
   2 -10   2      208.84      110.04     70.18 o 
   3 -10   2      550.66      826.83    139.66 o 
   4 -10   2      237.22      230.46     84.41 o 
   5 -10   2       23.70       54.65     60.11 o 
   6 -10   2        0.50       30.67     52.07 o 
   7 -10   2      413.87      239.96     93.19 o 
   8 -10   2     3098.25     2524.04    218.05 o 
   9 -10   2     2575.42     2487.37    348.00 o 
  10 -10   2        3.34      -35.27     92.04 o 
  11 -10   2     1429.60     1052.39    271.75 o 
  12 -10   2     1484.82     1572.70    326.83 o 
  -7  -9   2     1404.29     1624.77    324.15 o 
  -6  -9   2     2174.92     2370.31    199.00 o 
  -5  -9   2      350.90      389.71     96.88 o 
  -4  -9   2     2416.02     2483.13    181.69 o 
  -3  -9   2     3004.61     3266.05    197.21 o 
  -2  -9   2       23.57       90.11     63.06 o 
  -1  -9   2      921.00      822.01    135.67 o 
   0  -9   2     4554.58     3980.67    246.65 o 
   1  -9   2     1834.16     2157.26    200.20 o 
   2  -9   2      692.10      696.49    132.85 o 
   3  -9   2    12364.83    11894.06    605.13 o 
   4  -9   2      117.90      167.10     67.93 o 
   5  -9   2      940.75      731.14    122.07 o 
   6  -9   2        4.28       20.47     47.94 o 
   7  -9   2     3741.63     3869.47    244.08 o 
   8  -9   2        7.48       28.95     53.34 o 
   9  -9   2      445.55      425.25    170.98 o 
  10  -9   2     3781.60     3664.13    265.26 o 
  11  -9   2      142.47      114.87     88.54 o 
  12  -9   2       50.88        4.25     71.14 o 
  13  -9   2     1359.74     1574.03    232.85 o 
  -8  -8   2      594.45      751.75    246.22 o 
  -7  -8   2     7202.56     6698.93    539.80 o 
  -6  -8   2    29218.79    28782.69   1509.65 o 
  -5  -8   2       21.71       55.54     51.85 o 
  -4  -8   2     1380.07     1130.20    131.56 o 
  -3  -8   2     2518.33     2271.95    158.41 o 
  -2  -8   2    28671.09    26668.15    678.81 o 
  -1  -8   2       19.99       12.45     40.71 o 
   0  -8   2      384.62      529.98    104.05 o 
   1  -8   2    38715.77    38785.86   1442.37 o 
   2  -8   2      246.05      208.18     86.33 o 
   3  -8   2     5708.51     5300.62    253.02 o 
   4  -8   2      604.79      741.97    111.87 o 
   5  -8   2    18675.80    20264.08    615.54 o 
   6  -8   2       98.38      152.39     48.24 o 
   7  -8   2     3925.02     4431.85    189.71 o 
   8  -8   2     9694.17     8990.46    428.25 o 
   9  -8   2      686.32      718.62    131.66 o 
  10  -8   2      624.82      700.06    145.95 o 
  11  -8   2       48.08       83.81     83.93 o 
  12  -8   2     2670.32     2726.54    265.09 o 
  13  -8   2     1064.55     1085.57    198.67 o 
  -9  -7   2     1194.29     1147.45    290.22 o 
  -8  -7   2        4.22       17.47     98.76 o 
  -7  -7   2     9336.59     8845.02    589.51 o 
  -6  -7   2     3702.82     3613.06    200.45 o 
  -5  -7   2      273.11      250.85     70.80 o 
  -4  -7   2     1894.64     1574.27    132.77 o 
  -3  -7   2    33515.54    33155.67    530.76 o 
  -2  -7   2    14508.71    15400.38    351.14 o 
  -1  -7   2     4983.57     5409.29    204.36 o 
   0  -7   2     3070.16     2781.77    178.10 o 
   1  -7   2     3559.34     3937.41    206.16 o 
   2  -7   2       66.01       64.67     42.01 o 
   3  -7   2     4612.59     4896.65    133.55 o 
   4  -7   2    11690.51    11608.57    239.35 o 
   5  -7   2    34318.59    34060.69    881.53 o 
   6  -7   2      810.35      674.42     77.62 o 
   7  -7   2      364.95      417.99     70.66 o 
   8  -7   2     6033.82     6043.70    349.97 o 
   9  -7   2     5896.90     6471.73    313.64 o 
  10  -7   2     4655.61     4200.32    272.01 o 
  11  -7   2      807.97      895.49    159.38 o 
  12  -7   2     4701.86     5117.34    338.77 o 
  13  -7   2     3593.85     3786.48    313.91 o 
 -10  -6   2      169.54      354.94    140.30 o 
  -9  -6   2      115.12       88.93     88.35 o 
  -8  -6   2      826.47     1022.16    253.27 o 
  -7  -6   2       15.93       -4.70     81.29 o 
  -6  -6   2        1.20       21.06     39.69 o 
  -5  -6   2     2802.94     2724.94    131.13 o 
  -4  -6   2      934.80      879.32     87.22 o 
  -3  -6   2     1395.38     1324.44     84.33 o 
  -2  -6   2      259.03      192.02     36.94 o 
   0  -6   2     3505.45     3928.06    271.75 o 
   1  -6   2      191.14      153.24     50.89 o 
   2  -6   2     9575.27     9780.30    524.35 o 
   3  -6   2     6800.76     7732.87    171.76 o 
   4  -6   2      983.13     1222.88     80.35 o 
   5  -6   2     1140.86     1041.18     97.04 o 
   6  -6   2      413.65      529.86     69.74 o 
   7  -6   2     1823.83     1897.12    118.45 o 
   8  -6   2      127.81      112.69     44.77 o 
   9  -6   2     3973.26     3855.35    243.48 o 
  10  -6   2      471.05      478.05    132.01 o 
  11  -6   2      490.16      785.30    149.45 o 
  12  -6   2     1619.81     2099.63    311.72 o 
  13  -6   2     3976.65     3842.87    476.31 o 
 -11  -5   2       64.46      -45.35    123.61 o 
 -10  -5   2      439.27      422.19    110.91 o 
  -9  -5   2     4625.70     4253.36    427.49 o 
  -8  -5   2      406.64      368.49    111.51 o 
  -7  -5   2      142.47      176.53     98.08 o 
  -6  -5   2     2272.05     1809.34    109.23 o 
  -5  -5   2     8861.29     9805.73    227.35 o 
  -4  -5   2     2819.96     2603.41    112.65 o 
  -3  -5   2    16962.45    18754.89    348.74 o 
  -1  -5   2     2096.70     1614.74     68.62 o 
   0  -5   2     1892.75     2389.63    200.03 o 
   1  -5   2     9096.40     8575.96    349.68 o 
   3  -5   2     1147.81      979.00    133.45 o 
   4  -5   2    11151.73    10437.52    266.49 o 
   5  -5   2       88.87       87.01     32.46 o 
   6  -5   2       46.94       61.46     30.59 o 
   7  -5   2     9496.94     9160.32    350.08 o 
   8  -5   2      642.26      840.45     90.04 o 
   9  -5   2     1505.20     1935.00    184.18 o 
  10  -5   2      876.59      872.99    144.10 o 
  11  -5   2     1756.03     1751.01    200.43 o 
  12  -5   2       94.62       29.67     76.19 o 
  13  -5   2      134.86      124.96    159.22 o 
 -11  -4   2       66.02      140.77     84.96 o 
 -10  -4   2       95.49       67.83     66.48 o 
  -9  -4   2        2.36      251.95    218.52 o 
  -8  -4   2     6211.62     6527.21    318.58 o 
  -7  -4   2       63.86        0.32     42.87 o 
  -6  -4   2     3098.18     3388.46    134.37 o 
  -5  -4   2    57497.96    57215.55   1114.05 o 
  -4  -4   2      698.02      925.03    142.28 o 
  -3  -4   2    11971.58    13611.17    217.00 o 
  -2  -4   2     3772.30     2957.70     93.91 o 
  -1  -4   2     7365.73     8171.83    469.59 o 
   0  -4   2      302.73      567.18     65.34 o 
   1  -4   2     3152.37     2692.27    175.34 o 
   2  -4   2    19341.62    19075.69    317.58 o 
   3  -4   2    24585.92    27087.56    928.29 o 
   4  -4   2     3331.97     2614.93    105.36 o 
   5  -4   2      136.23      125.46     43.67 o 
   6  -4   2     3871.77     3524.82    141.08 o 
   7  -4   2      987.36     1050.64     89.98 o 
   8  -4   2     2545.60     2630.27    139.71 o 
   9  -4   2     1208.64     1570.96    165.33 o 
  10  -4   2     5482.67     5636.59    307.17 o 
  11  -4   2      947.98     1056.14    169.80 o 
  12  -4   2     1650.84     1419.61    268.05 o 
  13  -4   2        1.83       -2.02    113.20 o 
 -12  -3   2     1369.99     1289.17    217.33 o 
 -11  -3   2       53.17       12.26     61.41 o 
 -10  -3   2     2072.12     2029.72    181.59 o 
  -9  -3   2    12117.64    12337.32    377.25 o 
  -8  -3   2     5625.15     6722.26    367.80 o 
  -7  -3   2     2637.20     2577.10    155.49 o 
  -6  -3   2     2821.81     2710.22    111.63 o 
  -5  -3   2     5406.92     5943.26    152.38 o 
  -4  -3   2        2.31       19.23     17.47 o 
  -3  -3   2       22.23       73.50     50.74 o 
  -2  -3   2     7755.43     8868.07    159.56 o 
  -1  -3   2    67685.51    67246.89   2437.20 o 
   0  -3   2     5481.35     5464.82    220.35 o 
   1  -3   2    18616.46    19040.56    469.28 o 
   2  -3   2    19476.20    21151.33    737.61 o 
   3  -3   2    22414.60    25015.09    941.21 o 
   4  -3   2     1692.12     2157.27     92.21 o 
   5  -3   2     3531.69     3642.65    135.20 o 
   6  -3   2     4560.28     4446.75    171.87 o 
   7  -3   2    13942.91    14618.45    297.57 o 
   8  -3   2      156.53       82.32     40.46 o 
   9  -3   2     1395.40     1426.88    159.55 o 
  10  -3   2    10383.81    10679.14    414.94 o 
  11  -3   2     4258.45     4332.16    288.21 o 
  12  -3   2      386.27      204.23    146.45 o 
  13  -3   2     1464.98     1220.67    315.75 o 
 -12  -2   2      474.60      526.79    154.99 o 
 -11  -2   2      291.02      472.42    137.99 o 
 -10  -2   2      168.43      177.65     73.39 o 
  -9  -2   2      872.44      733.92    111.81 o 
  -8  -2   2      572.98      761.58    106.10 o 
  -7  -2   2      216.18      187.68     55.71 o 
  -6  -2   2      314.36      313.47     39.70 o 
  -5  -2   2      847.89     1013.94     60.75 o 
  -3  -2   2      123.09      103.84     27.86 o 
  -2  -2   2     1964.07     1926.51     84.23 o 
  -1  -2   2     3575.40     3772.71    157.91 o 
   0  -2   2     2739.95     2985.74    105.31 o 
   1  -2   2    28871.87    27459.43    500.54 o 
   2  -2   2    12737.67    14233.87    585.79 o 
   3  -2   2    12475.08    13995.54    392.01 o 
   4  -2   2      182.27      125.79     28.85 o 
   5  -2   2     1319.10     1024.38     71.49 o 
   6  -2   2     5706.65     5541.59    171.43 o 
   7  -2   2    14568.98    13846.31    300.07 o 
   8  -2   2     2246.86     2200.18    129.23 o 
   9  -2   2       30.94       62.12     58.76 o 
  10  -2   2      942.44     1030.88    154.41 o 
  11  -2   2      756.55      792.41    151.62 o 
  12  -2   2      438.18      163.59    148.13 o 
  13  -2   2     1610.30     1265.35    324.48 o 
 -12  -1   2      259.10      264.34    116.34 o 
 -11  -1   2     5405.69     6301.48    367.20 o 
 -10  -1   2      959.53      846.87    153.41 o 
  -9  -1   2     4593.64     5636.15    247.85 o 
  -8  -1   2     2039.61     1894.59    140.03 o 
  -7  -1   2     1009.29     1113.42    114.94 o 
  -6  -1   2     2657.88     2611.28    119.07 o 
  -3  -1   2      695.55      740.68     44.17 o 
  -2  -1   2    43710.50    45611.38    889.28 o 
  -1  -1   2     7115.77     8631.94    247.07 o 
   0  -1   2     4788.02     5914.89    336.58 o 
   1  -1   2    12677.09    11879.67    392.25 o 
   2  -1   2     5009.71     5259.97    131.02 o 
   3  -1   2      484.75      500.27     41.92 o 
   4  -1   2      247.79      158.74     41.61 o 
   5  -1   2    11620.38    11316.28    226.08 o 
   6  -1   2       64.14       96.58     34.92 o 
   7  -1   2     1389.91     1622.34    107.90 o 
   8  -1   2      396.86      425.27     71.67 o 
   9  -1   2        8.79       25.01     46.51 o 
  10  -1   2     1726.28     1524.78    181.46 o 
  11  -1   2      346.21      421.56    185.75 o 
  12  -1   2      616.45      462.20    214.64 o 
  13  -1   2      273.76      340.94    197.85 o 
 -13   0   2        1.73       36.50     92.99 o 
 -12   0   2     2949.61     2638.78    283.50 o 
 -11   0   2    18705.29    19768.28    678.69 o 
 -10   0   2      584.19      536.48    131.35 o 
  -9   0   2     4934.55     6104.35    311.37 o 
  -8   0   2     1181.48     1389.46    151.54 o 
  -7   0   2    18788.34    18976.80    467.37 o 
  -6   0   2      390.75      275.23     32.13 o 
  -4   0   2    25857.46    25642.13    334.46 o 
  -3   0   2    18893.82    19633.84    258.08 o 
  -2   0   2     7177.64     6700.83    128.95 o 
  -1   0   2    13542.83    13715.14    124.62 o 
   0   0   2    23839.56    24479.66    354.38 o 
   1   0   2        8.85       24.21     12.15 o 
   2   0   2    21827.99    21734.12    175.18 o 
   3   0   2     1618.32     1891.29     63.88 o 
   4   0   2     1965.18     2121.11     78.45 o 
   5   0   2     9256.75     9019.66    243.14 o 
   6   0   2     5511.65     4868.07    168.81 o 
   7   0   2      235.13      200.42     52.09 o 
   8   0   2     1875.03     2040.45    133.36 o 
   9   0   2      215.61      213.02     80.28 o 
  10   0   2      216.14      166.73     88.70 o 
  11   0   2     6922.24     7318.00    574.73 o 
  12   0   2     8311.10     8898.09    673.82 o 
 -13   1   2       19.66       24.03     83.84 o 
 -12   1   2      854.97      731.41    164.80 o 
 -11   1   2     5937.48     6541.55    362.33 o 
 -10   1   2     2611.29     2315.54    419.38 o 
  -9   1   2        3.13        0.54     53.73 o 
  -8   1   2     2945.98     3410.45    253.94 o 
  -7   1   2    18062.18    17891.68    449.67 o 
  -6   1   2       20.55        7.53     28.56 o 
  -5   1   2     2264.57     2145.99    133.84 o 
  -4   1   2    24408.35    25728.62    407.58 o 
  -3   1   2    45782.91    46559.67    487.27 o 
  -1   1   2      967.26     1202.28    147.52 o 
   0   1   2      893.83     1005.27     42.80 o 
   1   1   2    38317.52    37280.01    412.01 o 
   2   1   2     8622.72     8184.26    250.67 o 
   3   1   2     7097.40     7129.41    207.87 o 
   4   1   2    76746.10    68958.28   1289.48 o 
   5   1   2    23120.16    21566.02    287.44 o 
   6   1   2     3244.99     2432.24    108.25 o 
   7   1   2     1796.34     1825.98    104.19 o 
   8   1   2    43180.23    43006.48    512.10 o 
   9   1   2     2650.49     2423.99    202.97 o 
  10   1   2       64.48       -2.69     85.99 o 
  11   1   2     8795.42     9350.89    658.04 o 
  12   1   2       51.16        5.71    117.57 o 
 -13   2   2        8.33       47.96     89.05 o 
 -12   2   2        8.10        6.38     71.26 o 
 -11   2   2     1043.19     1019.47    173.74 o 
 -10   2   2      525.74      406.77    110.42 o 
  -9   2   2        9.98      -20.21     39.94 o 
  -8   2   2     1610.30     1345.11    147.01 o 
  -7   2   2     1327.47     1312.18    134.85 o 
  -6   2   2     5449.66     5178.75    224.45 o 
  -5   2   2    18305.94    17163.11    370.65 o 
  -3   2   2     4848.84     5667.99    112.19 o 
  -2   2   2    10379.30    10430.55    163.58 o 
  -1   2   2    12349.46    12079.13    205.61 o 
   0   2   2     9608.93     8497.21    201.69 o 
   1   2   2     2834.02     3437.48     98.47 o 
   2   2   2     8879.46     8332.61    148.27 o 
   3   2   2     5564.52     5197.94    148.91 o 
   4   2   2     1988.43     1803.10     97.93 o 
   5   2   2        6.64       26.35     27.62 o 
   6   2   2     8983.94     8405.63    206.71 o 
   7   2   2     7570.72     7401.35    209.30 o 
   8   2   2     9438.48     8744.74    242.68 o 
   9   2   2     1754.96     2223.35    315.08 o 
  10   2   2      179.93      174.00    143.77 o 
  11   2   2     1033.71     1210.60    291.23 o 
 -13   3   2       35.19       53.39     88.67 o 
 -12   3   2      122.05      107.27     86.65 o 
 -11   3   2        3.46       -1.39     58.99 o 
 -10   3   2     3727.24     3553.60    252.09 o 
  -9   3   2      909.60      685.06    123.93 o 
  -8   3   2     3646.82     3008.10    202.24 o 
  -7   3   2     2013.72     1899.61    151.29 o 
  -6   3   2     1857.83     1672.21    144.67 o 
  -5   3   2      154.40      263.21     38.71 o 
  -4   3   2      122.51      119.66     28.17 o 
  -3   3   2     9838.23    10540.03    159.84 o 
  -2   3   2     3848.84     3011.47     99.25 o 
  -1   3   2       12.68       31.55     19.55 o 
   0   3   2      291.82      329.79     48.28 o 
   1   3   2    18388.31    17547.35    252.38 o 
   2   3   2       56.39      103.54     40.90 o 
   3   3   2     1540.38     1755.52     96.84 o 
   4   3   2     7881.88     7329.20    207.17 o 
   5   3   2      437.86      413.39     65.50 o 
   6   3   2        5.56       24.96     32.79 o 
   7   3   2     1260.14     1361.24    105.00 o 
   8   3   2     1133.32     1062.29    118.62 o 
   9   3   2      398.16      336.24    159.55 o 
  10   3   2        2.64      -15.12     95.73 o 
  11   3   2     3099.43     3866.25    456.16 o 
 -13   4   2     1075.37     1001.36    195.46 o 
 -12   4   2      335.07      240.06    105.18 o 
 -11   4   2      487.15      428.89    123.85 o 
 -10   4   2     5875.00     5569.23    312.69 o 
  -9   4   2     9220.21     9056.34    371.70 o 
  -8   4   2     5095.41     4896.31    286.86 o 
  -7   4   2    15629.75    14794.62    412.86 o 
  -6   4   2      533.18      769.61    104.44 o 
  -5   4   2       20.56       33.27     22.48 o 
  -4   4   2     3829.92     3949.18    124.89 o 
  -3   4   2     4183.92     3623.64    105.43 o 
  -2   4   2     3109.74     3136.89    110.61 o 
  -1   4   2     5753.42     5789.85    147.45 o 
   0   4   2       96.59      108.41     28.65 o 
   1   4   2     3786.61     3692.69    128.80 o 
   2   4   2      545.18      555.15     52.06 o 
   3   4   2       97.88       69.47     27.96 o 
   4   4   2     1120.50     1000.01     90.70 o 
   5   4   2    29114.63    29786.19   1405.82 o 
   6   4   2    28336.23    27698.72    778.73 o 
   7   4   2       49.78       61.65     50.90 o 
   8   4   2      812.52     1248.55    242.52 o 
   9   4   2      558.11      568.35    204.90 o 
  10   4   2     4968.23     4658.98    477.99 o 
 -13   5   2     3008.87     2549.09    275.72 o 
 -12   5   2      235.72      145.10     93.02 o 
 -11   5   2     1879.78     1427.42    189.43 o 
 -10   5   2     3403.04     3555.58    253.87 o 
  -9   5   2     7977.12     7969.37    352.00 o 
  -8   5   2     3115.98     3144.61    210.84 o 
  -7   5   2        5.76       33.24     38.08 o 
  -6   5   2      954.24      986.43     85.05 o 
  -5   5   2     3769.21     3910.67    146.20 o 
  -4   5   2    29384.61    28778.91    512.08 o 
  -3   5   2      493.12      511.87     50.51 o 
  -2   5   2    72045.45    66532.40    964.53 o 
  -1   5   2    12908.66    12084.14    229.84 o 
   0   5   2     5188.02     5214.25    156.10 o 
   1   5   2      995.48      821.63     71.91 o 
   2   5   2    57719.41    50038.74   1410.35 o 
   4   5   2      623.41      553.74     67.65 o 
   5   5   2    34838.13    35034.84    695.06 o 
   6   5   2      136.15      135.85     57.53 o 
   7   5   2        4.06       -1.83     62.81 o 
   8   5   2      252.66      100.10    119.58 o 
 -13   6   2     1613.15     1466.15    223.73 o 
 -12   6   2        5.17       -5.15     63.70 o 
 -11   6   2      896.54      956.48    164.96 o 
 -10   6   2     2511.00     2156.35    213.12 o 
  -9   6   2        0.41       25.86     53.50 o 
  -8   6   2       70.74        1.14     38.36 o 
  -7   6   2     7100.81     7140.86    297.38 o 
  -6   6   2     7006.22     6636.03    255.12 o 
  -5   6   2      375.65      369.06     60.00 o 
  -4   6   2    11413.32    11589.28    222.32 o 
  -3   6   2    13398.51    12787.78    231.07 o 
  -2   6   2     2178.09     1871.92     88.60 o 
  -1   6   2      365.40      447.36     57.05 o 
   0   6   2     8377.98     7918.73    250.85 o 
   1   6   2     9465.80     7751.78    214.57 o 
   2   6   2    16245.01    13278.11    295.29 o 
   4   6   2      484.63      380.99     64.25 o 
   5   6   2     3040.67     2798.28    166.36 o 
   6   6   2     6741.31     6387.82    349.84 o 
   7   6   2     1291.85     1561.28    278.13 o 
 -13   7   2       98.62       92.15     98.79 o 
 -12   7   2      493.01      356.80    126.89 o 
 -11   7   2       24.21       -4.55     57.77 o 
 -10   7   2      482.79      502.04    124.04 o 
  -9   7   2     2685.26     3035.87    244.71 o 
  -8   7   2        4.31       91.38     64.83 o 
  -7   7   2     2276.12     1889.80    126.69 o 
  -6   7   2     2883.47     2894.20    147.10 o 
  -5   7   2     5933.65     6280.33    205.72 o 
  -4   7   2      175.03      146.66     38.81 o 
  -3   7   2     2009.75     1772.59     93.14 o 
  -2   7   2        9.01       15.71     21.60 o 
  -1   7   2      929.65      814.74     94.79 o 
   0   7   2       37.13       34.69     41.32 o 
   1   7   2      362.02      324.68     87.32 o 
   2   7   2       29.93      173.48     70.54 o 
   3   7   2     1003.69     1145.82    148.34 o 
   4   7   2      289.96      428.27    108.31 o 
   5   7   2     1711.03     1741.06    192.38 o 
   6   7   2       74.26       32.58    102.11 o 
   7   7   2      238.91      323.14    178.03 o 
 -13   8   2     1629.95     1819.04    248.05 o 
 -12   8   2       36.40       63.76     85.88 o 
 -11   8   2        5.71       -0.69     66.25 o 
 -10   8   2       71.07       85.76     73.63 o 
  -9   8   2      517.20      526.32    122.57 o 
  -8   8   2    10061.10    10309.31    391.17 o 
  -7   8   2     1751.36     1727.26    127.73 o 
  -6   8   2      906.57     1122.08    141.02 o 
  -5   8   2      973.35     1056.90    135.87 o 
  -4   8   2        7.96       -1.55     32.77 o 
  -3   8   2       44.74       44.62     34.81 o 
  -2   8   2       81.57       56.00     41.57 o 
  -1   8   2    35358.13    35015.58    833.77 o 
   0   8   2    36356.87    36705.27    594.96 o 
   1   8   2      555.74      506.50     90.65 o 
   2   8   2     1297.39     1429.10    139.88 o 
   3   8   2      289.99      142.73     80.58 o 
   4   8   2     6025.72     6693.67    347.65 o 
   5   8   2      106.24       37.29     98.76 o 
   6   8   2     5458.93     5020.42    342.26 o 
   7   8   2    10067.25     9967.32    486.32 o 
 -12   9   2      831.18     1027.87    283.50 o 
 -11   9   2     1210.17     1647.61    323.48 o 
 -10   9   2     5088.61     4692.24    465.23 o 
  -9   9   2     1601.69     1562.29    290.89 o 
  -8   9   2    16602.30    16184.52    785.01 o 
  -7   9   2       72.00       23.75     55.36 o 
  -6   9   2     2862.35     2525.42    203.85 o 
  -5   9   2      214.23      169.40     79.84 o 
  -4   9   2    21993.81    22565.20    512.21 o 
  -3   9   2     1483.80     1613.42    143.05 o 
  -2   9   2      438.43      500.15     93.23 o 
  -1   9   2    31979.06    32050.68    584.79 o 
   0   9   2      214.74      798.78    345.12 o 
   1   9   2       70.82      140.37     63.69 o 
   2   9   2      194.67      125.55     65.00 o 
   3   9   2    31416.57    33040.57    649.39 o 
   4   9   2     1590.14     1609.11    169.85 o 
   5   9   2      743.49      966.96    183.65 o 
   6   9   2     2179.89     2216.78    262.11 o 
 -12  10   2     1316.84     1093.03    305.00 o 
 -11  10   2      219.64      309.03    185.42 o 
 -10  10   2     3052.69     2733.92    392.67 o 
  -9  10   2     1612.90     1490.40    295.26 o 
  -8  10   2        0.74       58.45    111.52 o 
  -7  10   2       77.00        6.87     59.38 o 
  -6  10   2     5818.78     6239.54    333.72 o 
  -5  10   2     1254.74     1042.91    161.26 o 
  -4  10   2     2660.82     2623.83    219.47 o 
  -3  10   2     3581.96     3469.65    206.50 o 
  -2  10   2      128.67      229.45     76.98 o 
  -1  10   2      449.81      223.92     79.10 o 
   0  10   2     2330.65     1846.02    172.48 o 
   1  10   2     1034.91     1115.29    145.53 o 
   2  10   2     2128.15     2432.25    201.86 o 
   3  10   2     2342.89     2545.71    210.49 o 
   4  10   2     2580.78     2318.53    266.82 o 
   5  10   2      817.70      938.30    197.12 o 
 -11  11   2      469.41      597.57    241.85 o 
 -10  11   2      256.72      113.54    140.41 o 
  -9  11   2        9.31      -49.71     86.33 o 
  -8  11   2      899.48      653.67    226.74 o 
  -7  11   2       26.93       44.05     71.18 o 
  -6  11   2      209.28       75.07     86.05 o 
  -5  11   2       55.70      175.79     90.31 o 
  -4  11   2      298.64      395.70    116.46 o 
  -3  11   2      726.04      753.71    127.91 o 
  -1  11   2      749.91      557.35    116.23 o 
   0  11   2       12.06       17.64     56.44 o 
   1  11   2      588.39      514.53    119.09 o 
   2  11   2      138.08      100.10     70.61 o 
   3  11   2      641.93      634.45    167.06 o 
 -10  12   2        2.21      -20.83    122.60 o 
  -9  12   2       20.85       78.27    116.89 o 
  -8  12   2      146.04       57.44    112.86 o 
  -7  12   2    11131.01    11918.82    510.98 o 
  -6  12   2     8275.19     9259.52    622.43 o 
  -5  12   2      130.97       69.27     87.98 o 
  -4  12   2     2340.75     2358.26    253.93 o 
  -3  12   2       30.31      118.82     93.73 o 
  -2  12   2      547.42      651.43    132.36 o 
  -1  12   2       11.73       67.61     71.42 o 
   0  12   2    11020.91    10873.68    527.84 o 
   1  12   2    11070.46    10525.28    421.64 o 
  -8  13   2      633.29      520.65    226.06 o 
  -7  13   2     9952.35     9933.88   1044.16 o 
  -6  13   2      608.42      571.15    158.25 o 
  -5  13   2      181.88      119.02     94.49 o 
  -4  13   2      260.89      241.76    121.28 o 
  -3  13   2    13336.08    14172.44    596.16 o 
  -2  13   2     1697.53     1807.97    249.50 o 
  -1  13   2      164.70      103.06     87.70 o 
   0 -14   3      375.28      202.61    121.69 o 
   1 -14   3       50.74      171.43    107.21 o 
   2 -14   3     1489.93     1462.48    230.22 o 
   3 -14   3     2134.61     1971.49    368.32 o 
   4 -14   3      277.08      502.69    156.49 o 
   5 -14   3      754.75      611.15    165.09 o 
   6 -14   3      232.01      183.35    107.13 o 
   7 -14   3      656.09      721.14    178.71 o 
   8 -14   3        4.50       82.76     96.08 o 
  -2 -13   3      115.68      136.43    103.51 o 
  -1 -13   3        9.21      -10.44     71.88 o 
   0 -13   3      529.74      691.21    167.84 o 
   1 -13   3     2441.13     2076.89    248.53 o 
   2 -13   3      407.19      355.91    124.71 o 
   3 -13   3      407.52      305.52    121.45 o 
   4 -13   3      139.19      109.77     88.92 o 
   5 -13   3     2249.13     2083.15    241.06 o 
   6 -13   3      991.03      933.75    182.06 o 
   7 -13   3       83.19       90.77     85.94 o 
   8 -13   3     1917.02     2476.62    357.40 o 
   9 -13   3      819.31     1532.39    330.87 o 
  10 -13   3      477.11      389.31    213.30 o 
  -4 -12   3     5220.37     4621.04    352.34 o 
  -3 -12   3      344.58      353.57    132.29 o 
  -2 -12   3     6047.92     5725.69    404.93 o 
  -1 -12   3       97.44       53.37     81.94 o 
   0 -12   3      344.49      394.58    124.87 o 
   1 -12   3     1324.26     1448.72    252.10 o 
   2 -12   3     1873.81     1856.14    218.27 o 
   3 -12   3      361.43      143.26     86.20 o 
   4 -12   3      661.17      760.60    161.57 o 
   5 -12   3     6967.24     6399.64    504.53 o 
   6 -12   3      108.25      -11.33    101.11 o 
   7 -12   3      174.52      136.89     89.98 o 
   8 -12   3       88.76       95.10     86.72 o 
   9 -12   3     1354.72     1608.64    315.08 o 
  10 -12   3      220.33       91.70    138.73 o 
  11 -12   3     1352.52     1690.94    343.29 o 
  -5 -11   3      728.34      735.10    175.21 o 
  -4 -11   3     7647.75     8903.31    451.62 o 
  -3 -11   3      424.46      808.61    165.50 o 
  -2 -11   3      394.49      272.44    113.87 o 
  -1 -11   3     1181.98     1083.51    173.87 o 
   0 -11   3     1022.98     1175.37    177.49 o 
   1 -11   3       82.48       69.62     65.49 o 
   2 -11   3     1046.45     1046.63    166.80 o 
   3 -11   3     7225.82     6890.41    352.95 o 
   4 -11   3    10800.35    10465.17    568.35 o 
   5 -11   3     2360.62     2355.30    222.74 o 
   6 -11   3      670.29      595.46    133.11 o 
   7 -11   3        9.52       60.14     68.46 o 
   8 -11   3      201.32      183.93     90.49 o 
   9 -11   3      164.79      241.85    150.48 o 
  10 -11   3     1698.23     1387.62    292.91 o 
  11 -11   3    11965.40    10631.02    713.80 o 
  12 -11   3     4538.76     4147.40    483.03 o 
  -6 -10   3      135.56      136.97     99.77 o 
  -5 -10   3      205.65      538.64    144.36 o 
  -4 -10   3     3433.61     4341.11    301.87 o 
  -3 -10   3     4184.90     4085.65    284.94 o 
  -2 -10   3       26.52        6.80     52.30 o 
  -1 -10   3      646.46      644.46    133.71 o 
   0 -10   3      751.67      685.68    131.61 o 
   1 -10   3      755.53     1202.38    161.74 o 
   2 -10   3      423.69      527.21    114.92 o 
   3 -10   3     1135.84     1226.61    158.06 o 
   4 -10   3    15424.28    15313.37    489.04 o 
   5 -10   3     3496.99     3643.79    394.02 o 
   6 -10   3      122.16      138.08     76.42 o 
   7 -10   3     8293.23     8496.68    749.91 o 
   8 -10   3     5233.43     6545.01    516.45 o 
   9 -10   3      312.56      337.58    161.91 o 
  10 -10   3      452.89      235.47    146.45 o 
  11 -10   3     3193.16     2584.78    371.17 o 
  12 -10   3        5.44      -32.25    114.88 o 
  -8  -9   3        6.95       18.81    126.30 o 
  -7  -9   3      314.11      211.62    165.94 o 
  -6  -9   3     1604.28     1500.23    199.33 o 
  -5  -9   3     2290.50     1926.04    212.45 o 
  -4  -9   3      409.10      369.32    114.16 o 
  -3  -9   3     1185.71     1068.54    169.13 o 
  -2  -9   3     1156.40     1126.56    185.75 o 
  -1  -9   3     2461.65     2131.83    237.82 o 
   0  -9   3     2698.46     2043.05    185.25 o 
   1  -9   3       29.31       35.70     44.18 o 
   2  -9   3     8780.76     8742.32    350.22 o 
   3  -9   3      977.07     1314.07    151.77 o 
   4  -9   3      917.67      922.56    133.36 o 
   5  -9   3        7.78       37.25     50.22 o 
   6  -9   3     4030.31     4849.35    384.11 o 
   7  -9   3      132.04      234.92     85.51 o 
   8  -9   3       14.62       52.67     57.94 o 
   9  -9   3     3720.70     3086.28    342.96 o 
  10  -9   3     2886.18     2928.22    410.31 o 
  11  -9   3      772.09      895.89    167.11 o 
  12  -9   3      748.49      804.13    172.28 o 
  -8  -8   3     2955.52     3512.88    428.28 o 
  -7  -8   3      115.52       97.08    122.60 o 
  -6  -8   3      730.37      834.44    150.16 o 
  -5  -8   3     1064.21      957.09    150.83 o 
  -4  -8   3       14.78       49.00     53.37 o 
  -3  -8   3     1434.16     1157.68    148.26 o 
  -2  -8   3      407.08      441.42    103.15 o 
  -1  -8   3    13113.92    11461.48    611.01 o 
   0  -8   3     6053.27     5740.44    426.77 o 
   1  -8   3      324.56      335.15     83.06 o 
   2  -8   3      379.41      357.85     85.56 o 
   3  -8   3     8480.18     8589.02    320.29 o 
   4  -8   3     2786.02     2861.62    187.78 o 
   5  -8   3     4403.79     4831.94    245.36 o 
   6  -8   3       51.55       90.57     40.12 o 
   7  -8   3      349.36      531.28     80.92 o 
   8  -8   3     2551.73     2440.96    152.00 o 
   9  -8   3      618.61      829.05    136.56 o 
  10  -8   3        5.18       45.61     66.35 o 
  11  -8   3      170.83      172.09     94.54 o 
  12  -8   3      815.07      815.38    169.75 o 
  13  -8   3     2130.73     2007.23    249.38 o 
  -9  -7   3      339.69      321.12    188.44 o 
  -8  -7   3      395.04      583.13    215.99 o 
  -7  -7   3      476.47      616.72    198.52 o 
  -6  -7   3       47.48      240.97    170.81 o 
  -5  -7   3      959.62     1317.06    160.91 o 
  -4  -7   3     1877.46     1963.52    173.48 o 
  -3  -7   3    10465.65    11284.25    380.25 o 
  -2  -7   3    27227.66    27226.20    940.03 o 
  -1  -7   3      488.39      300.13     77.91 o 
   0  -7   3     1479.58     1339.28    132.74 o 
   1  -7   3      109.10      129.95     58.28 o 
   2  -7   3      358.80      470.88     85.96 o 
   3  -7   3     1808.55     1993.80     72.76 o 
   4  -7   3     2889.76     2612.56    118.67 o 
   5  -7   3    95653.93    94003.20   3799.97 o 
   6  -7   3    27356.42    26860.44    846.81 o 
   7  -7   3     3507.09     3114.52    159.93 o 
   8  -7   3     1119.91     1242.70    114.15 o 
   9  -7   3     1824.10     1996.01    189.36 o 
  10  -7   3     2932.43     2971.46    233.91 o 
  11  -7   3      246.23      110.36     80.26 o 
  12  -7   3    12592.65    13990.04    539.91 o 
  13  -7   3     9126.84     9627.67    693.98 o 
 -10  -6   3     1934.83     2586.70    282.50 o 
  -9  -6   3     1626.50     1801.18    227.36 o 
  -8  -6   3      354.12      384.61    179.04 o 
  -7  -6   3     1904.59     1940.85    291.23 o 
  -6  -6   3      417.32      644.87     79.86 o 
  -5  -6   3      424.52      480.11     68.48 o 
  -4  -6   3      923.37      946.09     91.66 o 
  -3  -6   3     2106.78     2100.26    113.63 o 
  -2  -6   3    11010.92     9554.13    277.34 o 
  -1  -6   3     2681.81     2559.47    105.09 o 
   0  -6   3       10.12        3.73     25.34 o 
   1  -6   3     5291.05     5601.25    222.55 o 
   2  -6   3     4091.15     4092.51    111.12 o 
   3  -6   3    10470.46    11069.60    214.38 o 
   4  -6   3     2608.95     2901.37    121.85 o 
   5  -6   3    27353.04    27073.00   1012.98 o 
   6  -6   3      709.50      732.45     83.01 o 
   7  -6   3        0.90       25.47     32.48 o 
   8  -6   3     1389.82     1602.80    120.92 o 
   9  -6   3    21780.60    22305.10    567.00 o 
  10  -6   3      111.20      221.55     88.80 o 
  11  -6   3     1792.50     2213.15    222.08 o 
  12  -6   3      924.73      848.97    166.73 o 
  13  -6   3      390.12      535.43    227.07 o 
 -11  -5   3       15.33      -43.13     84.94 o 
 -10  -5   3      314.70      334.87    102.39 o 
  -9  -5   3      513.73      709.77    124.13 o 
  -8  -5   3     1408.73     1149.61    167.45 o 
  -7  -5   3      823.48      566.16    118.38 o 
  -6  -5   3     1001.86      733.76     77.23 o 
  -5  -5   3     2193.24     2248.52    110.58 o 
  -4  -5   3     2705.41     2718.59    113.35 o 
  -3  -5   3       30.40       87.61     31.93 o 
  -1  -5   3     1307.70      948.72     59.82 o 
   0  -5   3    16436.46    15891.78   1038.28 o 
   1  -5   3      960.54      902.89     49.95 o 
   2  -5   3     5302.55     5155.79    145.11 o 
   3  -5   3    12396.46    10463.21    366.70 o 
   5  -5   3      451.16      369.73     54.97 o 
   6  -5   3      980.34      884.68     82.04 o 
   7  -5   3     3169.21     3011.40    197.54 o 
   8  -5   3       10.07       65.01     38.68 o 
   9  -5   3      967.15     1368.86    156.07 o 
  10  -5   3     3002.78     3221.52    242.69 o 
  11  -5   3     1137.94     1211.86    174.65 o 
  12  -5   3      478.34      655.35    221.02 o 
  13  -5   3      515.89      648.97    250.25 o 
 -11  -4   3      730.04      684.76    137.75 o 
 -10  -4   3      219.56       95.15     68.63 o 
  -9  -4   3     2431.47     2187.00    182.03 o 
  -8  -4   3     1438.34     1466.31    143.58 o 
  -7  -4   3     2215.15     1730.81    172.02 o 
  -6  -4   3     7521.17     8002.02    198.53 o 
  -5  -4   3      180.13      177.17     39.28 o 
  -4  -4   3      760.13      701.37     70.76 o 
  -3  -4   3     8548.05     8011.44    219.99 o 
  -2  -4   3      252.37      136.78     30.44 o 
  -1  -4   3    14485.31    16067.63    634.10 o 
   0  -4   3       20.64       55.84     29.63 o 
   1  -4   3      850.66      785.16     48.71 o 
   4  -4   3     3155.19     2356.93    103.14 o 
   5  -4   3     2289.18     2919.34    122.39 o 
   6  -4   3     7686.63     8216.47    218.21 o 
   7  -4   3    18867.45    20067.54    477.09 o 
   8  -4   3     1680.11     2103.90    208.97 o 
   9  -4   3       94.48      233.40     79.92 o 
  10  -4   3     1503.15     1471.63    174.76 o 
  11  -4   3       35.52       83.26    201.71 o 
  12  -4   3       35.55       63.49    129.99 o 
  13  -4   3      344.58      343.97    198.86 o 
 -12  -3   3        2.19       25.97     87.83 o 
 -11  -3   3       37.01      -10.78     57.25 o 
 -10  -3   3       20.48       39.07     62.64 o 
  -9  -3   3     3165.79     3130.69    198.00 o 
  -8  -3   3    15265.66    16951.40    417.89 o 
  -7  -3   3      779.55      789.49    103.19 o 
  -6  -3   3     1214.25     1469.55     83.61 o 
  -5  -3   3     3471.06     3785.64    169.51 o 
  -4  -3   3      781.38      896.88     70.27 o 
  -3  -3   3    12017.83    12735.92    261.29 o 
  -2  -3   3     1450.79     1378.26    107.11 o 
  -1  -3   3   175754.34   154177.41   6325.64 o 
   0  -3   3    74823.06    69689.99   2953.25 o 
   1  -3   3     1958.85     2085.90    123.73 o 
   2  -3   3    19716.41    21017.69    471.22 o 
   3  -3   3    12262.52    10224.94    243.86 o 
   5  -3   3       52.14       25.41     20.91 o 
   6  -3   3   102422.67    98017.80   2507.83 o 
   7  -3   3    63899.08    62989.62   1444.50 o 
   8  -3   3      179.98      261.89     60.83 o 
   9  -3   3     1273.28     1849.12    173.00 o 
  10  -3   3     8904.15     9197.06    386.12 o 
  11  -3   3    13185.24    13507.36    756.46 o 
  12  -3   3      320.38      125.29    138.39 o 
  13  -3   3     3899.75     3873.64    476.65 o 
 -12  -2   3      266.59      311.96    129.82 o 
 -11  -2   3      572.79      609.59    149.52 o 
 -10  -2   3      381.50      303.72     88.46 o 
  -9  -2   3     4518.28     4140.45    219.69 o 
  -8  -2   3     6702.03     6654.65    258.08 o 
  -7  -2   3     1128.61     1110.91    110.23 o 
  -6  -2   3     3336.44     3756.87    124.87 o 
  -5  -2   3     1498.04     1440.64    166.49 o 
  -4  -2   3     8537.97     8643.68    229.81 o 
  -3  -2   3     5033.55     4624.99    157.78 o 
  -2  -2   3     7822.04     7881.45    238.19 o 
  -1  -2   3   101938.63    97177.70   3316.35 o 
   0  -2   3      542.73      767.01     43.53 o 
   1  -2   3     2721.94     3062.94    183.17 o 
   2  -2   3    17968.63    17351.48    487.61 o 
   3  -2   3    73697.36    63905.92   2611.82 o 
   4  -2   3      539.03      671.48     56.97 o 
   5  -2   3     4280.32     4486.65    146.03 o 
   6  -2   3    12920.65    13310.31    272.06 o 
   7  -2   3     7238.15     7695.60    224.58 o 
   8  -2   3      225.80       96.39     45.04 o 
   9  -2   3      451.92      586.12    113.24 o 
  10  -2   3    30469.56    28109.10   1032.90 o 
  11  -2   3        5.42       92.37    118.57 o 
  12  -2   3     8744.38     8298.50    646.61 o 
  13  -2   3      114.14        8.06    132.68 o 
 -12  -1   3       20.17       70.76     86.46 o 
 -11  -1   3       42.71      136.52     95.94 o 
 -10  -1   3     1142.52     1354.25    182.87 o 
  -9  -1   3       58.52       37.58     45.58 o 
  -8  -1   3     2327.71     2263.88    151.25 o 
  -7  -1   3       87.65       46.30     36.22 o 
  -6  -1   3     8882.83     9400.10    182.49 o 
  -5  -1   3    17197.66    18761.76    606.92 o 
  -4  -1   3    14227.57    14026.25    723.46 o 
  -3  -1   3     8519.61     7546.36    209.93 o 
  -2  -1   3      337.89      390.33     34.09 o 
  -1  -1   3     5405.70     6112.45    247.74 o 
   0  -1   3     7299.10     6902.57    186.26 o 
   1  -1   3    30137.22    28931.05   1820.26 o 
   2  -1   3       40.33       37.01     18.87 o 
   3  -1   3     1485.22     1709.57     71.92 o 
   4  -1   3     3680.62     3243.44    112.80 o 
   5  -1   3      553.63      500.85     58.53 o 
   6  -1   3     1190.25     1340.47     92.64 o 
   7  -1   3      469.43      526.86     73.05 o 
   8  -1   3     4248.50     4475.50    188.41 o 
   9  -1   3      140.71      187.99     78.60 o 
  10  -1   3      218.05       35.27     96.07 o 
  11  -1   3      910.61     1299.95    291.23 o 
  12  -1   3       15.64       36.61    116.56 o 
 -13   0   3      807.91      639.98    170.67 o 
 -12   0   3     3177.05     3889.11    307.39 o 
 -11   0   3      162.17      340.07    116.48 o 
 -10   0   3     3081.34     2763.87    232.04 o 
  -9   0   3      864.06      940.99    146.12 o 
  -8   0   3      393.89      357.32     92.16 o 
  -7   0   3     4189.54     4482.05    233.59 o 
  -6   0   3        8.18        4.17     22.67 o 
  -5   0   3    18068.27    16744.94    308.66 o 
  -3   0   3    38457.00    40478.90    389.20 o 
  -2   0   3     9777.69    10329.36    133.26 o 
  -1   0   3    16217.44    17347.58    210.96 o 
   0   0   3    15185.22    15877.98    820.61 o 
   1   0   3    86615.20    81121.35   5426.86 o 
   2   0   3     1744.06     1659.32     80.08 o 
   3   0   3      831.14      790.43     48.76 o 
   4   0   3    30207.52    29602.83    286.84 o 
   5   0   3     1227.28      954.96     63.90 o 
   7   0   3     1885.51     2025.55    124.53 o 
   8   0   3    32669.97    33093.88    632.35 o 
   9   0   3     3638.66     3761.45    374.20 o 
  10   0   3       37.83      122.27    125.29 o 
  11   0   3     2188.00     2606.61    382.93 o 
  12   0   3      346.84      352.03    187.77 o 
 -13   1   3      571.54      557.89    158.63 o 
 -12   1   3        8.10       83.61     80.41 o 
 -11   1   3     2345.01     2363.67    237.97 o 
 -10   1   3      751.43      902.42    155.57 o 
  -9   1   3     3420.91     3931.89    277.46 o 
  -8   1   3     1871.16     1833.65    173.63 o 
  -7   1   3   106921.09   100762.98   1083.80 o 
  -6   1   3    15812.57    16314.25    403.82 o 
  -3   1   3     7607.48     6460.42    175.52 o 
  -2   1   3     7465.41     7396.33    137.50 o 
  -1   1   3     3649.90     3411.45     91.93 o 
   1   1   3   126376.20   106940.27   1974.83 o 
   2   1   3      348.79      421.76     35.05 o 
   4   1   3    16936.39    18001.18    288.40 o 
   5   1   3    43845.94    48033.67    432.14 o 
   7   1   3    27260.86    28530.06    393.28 o 
   8   1   3    34233.96    34981.79    699.59 o 
   9   1   3     2372.01     2280.11    315.41 o 
  10   1   3     1039.55     1446.40    287.53 o 
  11   1   3     6418.88     7226.63    591.19 o 
 -13   2   3      674.77      887.67    191.69 o 
 -12   2   3      682.47      728.45    167.43 o 
 -11   2   3      667.53      728.40    152.32 o 
 -10   2   3     5143.20     5236.02    305.93 o 
  -9   2   3     7977.00     9076.39    375.72 o 
  -8   2   3     2226.42     2216.09    180.99 o 
  -7   2   3    14431.28    14351.10    410.43 o 
  -6   2   3     1495.01     1142.38    119.31 o 
  -3   2   3    40179.80    36289.87    340.10 o 
  -2   2   3     7736.96     7024.26    160.37 o 
  -1   2   3     4347.12     3721.75    107.09 o 
   0   2   3    30224.67    27468.68    288.55 o 
   1   2   3      152.70      325.51     39.20 o 
   2   2   3       98.34      142.07     28.14 o 
   3   2   3     2437.41     2398.95     93.32 o 
   4   2   3    63658.32    61072.67    771.31 o 
   5   2   3     1491.24     1363.64     99.95 o 
   6   2   3    17516.63    16793.00    489.73 o 
   7   2   3       37.90       64.95     42.38 o 
   8   2   3     2543.34     2842.21    215.64 o 
   9   2   3     2728.21     3693.93    389.65 o 
  10   2   3       55.71       37.96    115.21 o 
  11   2   3     5176.08     5313.66    522.33 o 
 -13   3   3        9.16       -7.31     74.97 o 
 -12   3   3     1299.09     1565.15    215.08 o 
 -11   3   3     1141.66      895.51    217.16 o 
 -10   3   3     3132.09     3282.56    245.93 o 
  -9   3   3       18.00       16.96     49.29 o 
  -8   3   3      138.85      214.81     77.04 o 
  -7   3   3     2648.28     2729.46    183.09 o 
  -6   3   3      264.51      285.81     38.69 o 
  -5   3   3    12689.60    14083.76    610.82 o 
  -4   3   3      593.37      634.65     46.04 o 
  -3   3   3     1124.21     1020.28     65.43 o 
  -2   3   3       95.79       67.81     23.94 o 
   0   3   3     1347.82     1211.35     71.91 o 
   1   3   3     1478.81     1307.48     76.25 o 
   2   3   3     2447.23     2302.13     91.36 o 
   3   3   3     2605.55     2621.52    105.13 o 
   4   3   3      101.46      169.29     40.17 o 
   5   3   3     4955.73     5038.21    190.66 o 
   6   3   3     1867.81     1771.05    128.26 o 
   7   3   3     6229.00     6714.52    318.68 o 
   8   3   3      233.73      234.18     95.08 o 
   9   3   3     1000.05     1160.88    265.03 o 
  10   3   3       23.16       42.66    123.95 o 
 -13   4   3      580.31      387.31    140.03 o 
 -12   4   3      128.69       38.31     77.03 o 
 -11   4   3     6027.95     5160.67    324.24 o 
 -10   4   3      950.38      831.24    148.05 o 
  -9   4   3    13600.54    12824.87    447.68 o 
  -8   4   3     1292.61     1205.74    145.41 o 
  -7   4   3     1887.89     1909.68    156.66 o 
  -6   4   3     6717.63     8018.69    475.36 o 
  -5   4   3    20529.49    21597.52    421.25 o 
  -4   4   3      318.67      355.84     42.03 o 
  -3   4   3     3324.36     2928.43    117.17 o 
  -2   4   3    50556.38    47001.64    454.97 o 
  -1   4   3      928.23     1066.32     72.65 o 
   0   4   3     1695.68     1789.71     92.54 o 
   1   4   3     9495.93     9748.50    219.74 o 
   2   4   3    83869.65    76276.19    998.57 o 
   3   4   3     9187.10     9200.71    206.24 o 
   4   4   3       58.00       48.74     27.58 o 
   5   4   3    14338.12    14716.97    296.08 o 
   6   4   3     1057.35     1168.95    123.13 o 
   7   4   3     1792.02     1761.21    151.99 o 
   8   4   3       20.59       62.77     74.07 o 
   9   4   3    10233.02    10198.04    655.01 o 
  10   4   3     1993.70     1676.16    329.52 o 
 -13   5   3    16787.41    16060.22    627.55 o 
 -12   5   3     1690.11     1519.49    212.29 o 
 -11   5   3      841.35      687.60    151.68 o 
 -10   5   3     6232.99     6076.32    331.84 o 
  -9   5   3       22.60       31.84     53.66 o 
  -8   5   3       72.82       73.36     61.46 o 
  -7   5   3       41.05       25.32     40.45 o 
  -6   5   3   105615.63   108461.23   4486.41 o 
  -5   5   3    53107.07    54673.46    912.58 o 
  -4   5   3      113.54      124.08     30.87 o 
  -3   5   3    18610.29    17816.80    304.63 o 
  -1   5   3    20670.06    22019.69    334.62 o 
   0   5   3     1081.64     1232.29     86.23 o 
   1   5   3    69890.64    63246.29    601.52 o 
   2   5   3   101359.55    90201.02   1958.40 o 
   3   5   3     1808.20     2365.17    114.07 o 
   4   5   3      264.69      302.21     55.55 o 
   5   5   3    13745.75    13542.06    297.62 o 
   6   5   3    21399.51    21217.53    465.68 o 
   7   5   3      122.73      349.71     87.22 o 
   8   5   3      194.62      241.18     86.29 o 
   9   5   3     3008.01     3719.80    415.51 o 
 -13   6   3     2375.64     1971.75    251.27 o 
 -12   6   3     1444.84     1295.99    200.76 o 
 -11   6   3        5.22       34.28     61.02 o 
 -10   6   3      564.05      484.70    125.08 o 
  -9   6   3     4667.98     5025.34    291.01 o 
  -8   6   3     1116.62      746.41    127.78 o 
  -7   6   3      121.69       59.52     52.18 o 
  -6   6   3    13191.61    13995.93    373.26 o 
  -5   6   3     3977.35     4204.93    142.54 o 
  -4   6   3     1185.46     1156.92     80.27 o 
  -2   6   3    34324.45    37125.31    460.55 o 
  -1   6   3     1483.52     1364.43     96.54 o 
   0   6   3    12183.38    12218.73    272.50 o 
   1   6   3     1762.04     1605.64    109.46 o 
   2   6   3    14790.10    16146.46    343.11 o 
   3   6   3     8153.90     8737.85    263.93 o 
   4   6   3      498.60      610.25     78.62 o 
   5   6   3    10171.77     9898.11    391.75 o 
   6   6   3      147.24      200.87    130.67 o 
   7   6   3    11340.64    12004.53    696.33 o 
   8   6   3     2550.18     2644.23    367.48 o 
 -13   7   3     1556.62     1808.77    246.55 o 
 -12   7   3       27.20       38.31     79.31 o 
 -11   7   3     1678.63     1689.68    211.88 o 
 -10   7   3     1251.31     1826.93    207.27 o 
  -9   7   3     1736.87     1663.76    186.47 o 
  -8   7   3      234.10       69.18     82.46 o 
  -7   7   3        7.79       71.29     55.53 o 
  -6   7   3      127.24      115.51     46.36 o 
  -5   7   3      183.73      214.98     56.77 o 
  -4   7   3     2378.07     2377.74    114.65 o 
  -3   7   3       72.90       14.64     23.97 o 
  -2   7   3     2584.35     2340.49    112.47 o 
  -1   7   3      989.44      949.97    124.29 o 
   0   7   3       78.20      103.40     58.76 o 
   1   7   3     1115.20     1240.88    170.98 o 
   2   7   3      247.40      293.95     88.37 o 
   3   7   3        3.19       12.31     47.12 o 
   4   7   3       43.71       34.60     91.37 o 
   5   7   3       66.07       17.13    100.44 o 
   6   7   3        7.00       13.10     96.07 o 
   7   7   3       14.96       30.23    126.30 o 
 -13   8   3      187.84      192.37    116.01 o 
 -12   8   3     1716.81     2251.68    370.50 o 
 -11   8   3     2927.44     3469.96    277.89 o 
 -10   8   3     1336.66     1768.32    287.87 o 
  -9   8   3     1262.01     1084.68    163.04 o 
  -8   8   3    10397.46    10944.40    414.28 o 
  -7   8   3        0.26       -0.60     41.99 o 
  -6   8   3      797.53      591.12    114.55 o 
  -5   8   3     5005.58     5119.65    216.01 o 
  -4   8   3    45497.07    45032.57    647.00 o 
  -3   8   3     2358.67     2660.39    162.18 o 
  -2   8   3      317.80      448.43     85.42 o 
  -1   8   3     9494.27     9427.83    305.34 o 
   0   8   3        7.98       33.69     49.50 o 
   1   8   3     1976.19     1894.25    189.19 o 
   2   8   3     1808.18     1451.70    233.45 o 
   3   8   3    25122.19    24904.77   1002.84 o 
   4   8   3     1999.16     2218.64    333.89 o 
   5   8   3        9.39        9.07     97.75 o 
   6   8   3       13.53      -62.81     99.09 o 
 -12   9   3    18158.57    17042.41    943.89 o 
 -11   9   3     5384.31     5322.73    524.01 o 
 -10   9   3       10.29       -6.72    114.88 o 
  -9   9   3     1940.86     2027.85    327.17 o 
  -8   9   3     1557.53     1279.46    262.68 o 
  -7   9   3     5337.32     4851.79    429.96 o 
  -6   9   3      126.27      113.50     69.47 o 
  -5   9   3    38813.64    40189.86    731.01 o 
  -4   9   3    30067.61    31127.70    741.02 o 
  -3   9   3      153.87      186.19     64.37 o 
  -2   9   3     1404.64     1661.09    150.11 o 
  -1   9   3    11987.92    11331.58    357.40 o 
   0   9   3    15257.48    14949.11    417.39 o 
   1   9   3       36.18       36.04     49.57 o 
   2   9   3     4978.13     4982.80    255.36 o 
   3   9   3     2629.61     2738.43    266.82 o 
   4   9   3      759.16      734.35    169.35 o 
   5   9   3      653.60      760.72    178.71 o 
 -11  10   3       41.81      149.14    150.82 o 
 -10  10   3      406.69      208.93    160.90 o 
  -9  10   3       15.98       90.69    127.98 o 
  -8  10   3     3003.09     2637.18    363.45 o 
  -7  10   3      146.00      100.44    125.96 o 
  -6  10   3      826.78     1281.99    187.10 o 
  -5  10   3       17.41       -3.93     56.41 o 
  -4  10   3      712.10      675.90    114.81 o 
  -3  10   3      829.32     1054.68    133.75 o 
  -2  10   3      277.20      153.53     68.86 o 
   0  10   3       23.53       28.66     55.13 o 
   1  10   3     4624.38     4731.75    261.72 o 
   2  10   3     4417.65     5017.61    345.41 o 
   3  10   3      605.38      656.69    167.77 o 
   4  10   3       14.02       25.30     84.16 o 
 -11  11   3       26.00       18.14    118.24 o 
 -10  11   3      345.97      363.78    196.50 o 
  -9  11   3      519.94      559.28    218.00 o 
  -8  11   3      658.93      484.04    201.88 o 
  -7  11   3      514.04      674.49    225.06 o 
  -6  11   3       28.83      -23.28     65.19 o 
  -5  11   3      502.48      542.55    138.44 o 
  -4  11   3       33.22       38.91     59.72 o 
  -3  11   3       77.31       23.30     53.58 o 
  -2  11   3      333.08      413.11    103.99 o 
  -1  11   3      295.33      260.48     91.55 o 
   0  11   3      250.86      360.03    102.20 o 
   1  11   3      158.30      229.22     87.89 o 
   2  11   3     1184.81     1008.34    202.70 o 
  -9  12   3      233.83      107.15    136.71 o 
  -8  12   3     1655.63     1900.54    355.72 o 
  -7  12   3     7248.88     6831.95    589.85 o 
  -6  12   3      149.08      216.48    103.55 o 
  -5  12   3       60.65       49.62     93.38 o 
  -4  12   3     4347.44     4314.02    321.15 o 
  -3  12   3    16894.54    17022.81    511.17 o 
  -2  12   3     2410.54     3120.55    295.56 o 
  -1  12   3      435.91      486.81    125.23 o 
   0  12   3      683.93      724.06    146.43 o 
  -7  13   3     2501.82     2685.89    419.21 o 
  -6  13   3     4025.52     3794.06    494.62 o 
  -5  13   3      171.47      285.54    147.13 o 
  -4  13   3     2628.76     2800.42    293.06 o 
  -3  13   3     4021.43     3610.74    325.75 o 
   0 -14   4     1601.75     1571.67    240.73 o 
   1 -14   4        3.42       26.66     80.45 o 
   2 -14   4      153.52      138.23    107.65 o 
   3 -14   4      211.51      148.25    100.55 o 
   4 -14   4      224.88      273.17    120.41 o 
   5 -14   4      311.89      119.00     98.48 o 
   6 -14   4    13301.83    13790.79    584.41 o 
   7 -14   4     5752.65     6585.15    494.11 o 
   8 -14   4       42.28       38.23     89.89 o 
  -2 -13   4      592.41      510.92    154.28 o 
  -1 -13   4      164.05      309.34    160.90 o 
   0 -13   4      145.34       98.85     82.25 o 
   1 -13   4        4.50       39.81     76.57 o 
   2 -13   4      341.90      249.95    110.66 o 
   3 -13   4       95.67      109.75     86.90 o 
   4 -13   4     3817.98     3800.14    300.32 o 
   5 -13   4     2018.69     1628.46    216.14 o 
   6 -13   4       29.52       70.16     85.05 o 
   7 -13   4        3.19       29.20     76.37 o 
   8 -13   4        2.05      -62.52     63.68 o 
   9 -13   4       90.72       63.52     93.42 o 
  10 -13   4      732.99     1607.64    344.64 o 
  -4 -12   4        3.14        8.29     81.26 o 
  -3 -12   4      447.55      580.25    160.64 o 
  -2 -12   4       33.03      -20.49     67.22 o 
  -1 -12   4      549.19      626.16    148.16 o 
   0 -12   4      114.72      197.55    100.30 o 
   1 -12   4     1976.16     1958.90    225.24 o 
   2 -12   4     3989.88     4904.10    469.09 o 
   3 -12   4       27.66       62.27     87.84 o 
   4 -12   4      812.04      803.80    155.71 o 
   5 -12   4      131.35      319.04    109.42 o 
   6 -12   4     1032.26      961.99    168.51 o 
   7 -12   4      301.30      248.47     97.55 o 
   8 -12   4       16.65      -21.68     67.33 o 
   9 -12   4      134.47      256.90    150.82 o 
  10 -12   4       77.29      287.53    184.41 o 
  11 -12   4      934.90      683.23    250.92 o 
  -5 -11   4      336.02      496.37    144.91 o 
  -4 -11   4     3480.19     3315.44    280.77 o 
  -3 -11   4     4455.58     5348.27    573.56 o 
  -2 -11   4     1095.16     1097.44    179.20 o 
  -1 -11   4      521.08      528.10    134.96 o 
   0 -11   4     9894.75     9801.91    431.43 o 
   1 -11   4     9516.38     9106.34    561.97 o 
   2 -11   4      670.08      807.05    155.86 o 
   3 -11   4     9765.07     9775.22    416.72 o 
   4 -11   4    11766.96    11396.01    471.78 o 
   5 -11   4      319.34      415.34    133.35 o 
   6 -11   4      221.53      161.22     84.83 o 
   7 -11   4    14753.60    15217.87    526.17 o 
   8 -11   4    32618.19    34021.47   2252.74 o 
   9 -11   4     1297.56     1228.39    183.81 o 
  10 -11   4     1720.56     1556.24    306.68 o 
  11 -11   4     2723.61     2677.49    393.01 o 
  -7 -10   4     4885.52     4611.62    506.88 o 
  -6 -10   4       85.00       97.41    140.41 o 
  -5 -10   4        1.31      -32.21     64.96 o 
  -4 -10   4     1205.42     1390.37    191.51 o 
  -3 -10   4       35.54       26.68     60.64 o 
  -2 -10   4       19.83       57.17     64.30 o 
  -1 -10   4     3696.00     3245.91    242.53 o 
   0 -10   4    32033.40    29955.27    702.23 o 
   1 -10   4    10369.85    11305.87    428.04 o 
   2 -10   4        1.51       72.16     55.25 o 
   3 -10   4       70.88       70.42     61.54 o 
   4 -10   4     9594.86     9785.44    392.22 o 
   5 -10   4     4099.32     3373.59    236.29 o 
   6 -10   4      708.38      636.52    128.47 o 
   7 -10   4    18522.77    18967.16    795.08 o 
   8 -10   4    10565.18    11438.90    511.92 o 
   9 -10   4     1347.98     1558.55    189.75 o 
  10 -10   4      707.09      921.38    245.21 o 
  11 -10   4     6003.79     6272.67    533.08 o 
  12 -10   4     3944.16     4124.90    460.19 o 
  -8  -9   4       50.07       91.70    148.13 o 
  -7  -9   4       76.51        1.68    102.79 o 
  -6  -9   4      409.35      331.73    118.76 o 
  -5  -9   4       14.90      -28.02     56.86 o 
  -4  -9   4      898.52     1115.93    165.38 o 
  -3  -9   4     2651.09     2676.70    449.61 o 
  -2  -9   4     7648.15     7918.70    500.66 o 
  -1  -9   4      343.14      358.46     98.07 o 
   0  -9   4       10.10       35.31     47.95 o 
   1  -9   4      389.26      358.71     92.44 o 
   2  -9   4     1889.77     1635.13    229.09 o 
   3  -9   4      333.82      178.44     69.10 o 
   4  -9   4      738.97      991.27    136.06 o 
   5  -9   4     5051.92     5404.21    445.58 o 
   6  -9   4     8657.55     9493.79    369.68 o 
   7  -9   4      194.51      431.44    106.57 o 
   8  -9   4      243.21      279.34     95.37 o 
   9  -9   4       77.09       57.94     67.70 o 
  10  -9   4       91.06      164.25     86.20 o 
  11  -9   4      232.77      158.72     96.39 o 
  12  -9   4      676.67      960.37    184.23 o 
  -9  -8   4       15.21      -15.45    121.60 o 
  -8  -8   4      874.36      516.62    222.03 o 
  -7  -8   4       29.42      -25.19     96.40 o 
  -6  -8   4      406.78      415.21    116.48 o 
  -5  -8   4     4138.22     4311.34    271.58 o 
  -4  -8   4    15918.24    16338.20    600.26 o 
  -3  -8   4    12473.68    12855.77    689.95 o 
  -2  -8   4     4587.13     5166.70    454.98 o 
  -1  -8   4     1582.47     1771.08    165.60 o 
   0  -8   4     2087.85     1965.27    162.92 o 
   1  -8   4    11690.04    11322.02    372.35 o 
   2  -8   4        5.32       26.75     39.26 o 
   3  -8   4     1371.15     1311.81    138.11 o 
   4  -8   4     2625.69     2705.01    288.21 o 
   5  -8   4     8645.22     8312.76    257.66 o 
   6  -8   4     4426.62     3917.92    172.48 o 
   7  -8   4      364.29      583.81     85.72 o 
   8  -8   4      222.36      255.39     66.23 o 
   9  -8   4     1368.23     1176.71    124.01 o 
  10  -8   4     1166.79     1543.05    184.46 o 
  11  -8   4      762.03      804.21    223.04 o 
  12  -8   4     1729.10     1478.31    297.27 o 
  13  -8   4      655.17      825.65    261.67 o 
  -9  -7   4     2489.53     2264.66    372.85 o 
  -8  -7   4      134.70      208.26    144.77 o 
  -7  -7   4      271.68      247.23    156.20 o 
  -6  -7   4     8079.55     8351.82    763.17 o 
  -5  -7   4    11536.02    10621.64    393.13 o 
  -4  -7   4      696.73      690.61    143.10 o 
  -3  -7   4    21985.74    23234.13   1186.24 o 
  -2  -7   4    34107.29    33996.94   1359.07 o 
  -1  -7   4      552.73      282.12    161.07 o 
   0  -7   4        1.99        6.28     32.09 o 
   1  -7   4    57758.06    57093.20   3577.54 o 
   2  -7   4   187059.25   169961.28   5212.06 o 
   3  -7   4     6371.33     6085.24    207.07 o 
   4  -7   4     7116.95     6912.28    161.68 o 
   5  -7   4    17379.40    16868.54    351.26 o 
   6  -7   4     4028.82     4983.63    256.01 o 
   7  -7   4     3914.05     4677.60    209.21 o 
   8  -7   4    13621.76    12978.50    447.45 o 
   9  -7   4    52766.83    52963.62   2388.10 o 
  10  -7   4     2520.50     2483.76    215.82 o 
  11  -7   4      419.86      616.54    140.73 o 
  12  -7   4     1233.43     1054.07    268.72 o 
  13  -7   4     3397.39     3708.38    448.77 o 
 -10  -6   4     1511.64     1540.50    232.22 o 
  -9  -6   4      545.98      752.35    169.34 o 
  -8  -6   4        1.44      -34.26     74.57 o 
  -7  -6   4     1567.49     1459.17    264.02 o 
  -6  -6   4    28754.57    31300.32    630.65 o 
  -5  -6   4     3521.09     3782.43    212.06 o 
  -4  -6   4     1090.72     1012.76     94.01 o 
  -3  -6   4     2976.54     2970.29    134.76 o 
  -2  -6   4     8457.36     9971.41    252.40 o 
  -1  -6   4     1109.46     1204.25     81.22 o 
   0  -6   4      884.08     1083.04     62.43 o 
   1  -6   4    96098.54    91589.34   2860.18 o 
   2  -6   4    33621.72    31876.20   1022.38 o 
   3  -6   4     4592.04     4646.57    121.58 o 
   4  -6   4      116.77       62.88     29.45 o 
   5  -6   4    17675.07    16941.14    438.03 o 
   6  -6   4    10007.11    10584.11    487.65 o 
   7  -6   4    12104.62    10769.05    338.86 o 
   8  -6   4     8958.62     9126.53    481.85 o 
   9  -6   4     8507.71     8958.62    287.47 o 
  10  -6   4     1736.67     1869.54    194.46 o 
  11  -6   4      500.42      514.27    197.85 o 
  12  -6   4     2240.33     1924.06    334.56 o 
  13  -6   4     5220.88     5812.81    556.26 o 
 -11  -5   4      145.53       97.57    102.63 o 
 -10  -5   4      124.60      165.96     83.54 o 
  -9  -5   4      790.09     1049.99    142.91 o 
  -8  -5   4     1463.19     1969.18    203.61 o 
  -7  -5   4       27.36      154.55     70.69 o 
  -6  -5   4      785.33      680.50     86.97 o 
  -5  -5   4     2167.82     1990.44    158.53 o 
  -4  -5   4     3851.21     3727.90    153.20 o 
  -3  -5   4       90.57       74.06     30.62 o 
  -2  -5   4      450.87      334.96     48.96 o 
  -1  -5   4    13685.33    13735.38    527.60 o 
   0  -5   4    12690.25    13612.52    506.62 o 
   1  -5   4     1333.24     1705.76    130.15 o 
   2  -5   4      807.78      584.24     54.14 o 
   3  -5   4     1521.12     1315.31     66.60 o 
   4  -5   4     6636.03     5557.48    283.51 o 
   6  -5   4     6576.50     7099.89    212.53 o 
   7  -5   4     6635.37     5904.59    275.30 o 
   8  -5   4     3705.85     3362.88    166.62 o 
   9  -5   4     1546.09     1392.72    124.73 o 
  10  -5   4     1482.59     1495.75    176.16 o 
  11  -5   4      485.68      465.90    190.12 o 
  12  -5   4      503.85      499.49    202.89 o 
  13  -5   4      354.29      245.88    186.76 o 
 -11  -4   4      692.66     1110.75    164.53 o 
 -10  -4   4    10058.97    10679.16    389.39 o 
  -9  -4   4     1670.44     1867.50    170.20 o 
  -8  -4   4     5535.74     5732.99    255.19 o 
  -7  -4   4     1065.12     1152.88    157.71 o 
  -6  -4   4      705.52      769.86    101.49 o 
  -5  -4   4    19956.31    20015.99    503.98 o 
  -4  -4   4      958.19     1267.75    148.12 o 
  -3  -4   4     7476.68     7856.31    225.48 o 
  -2  -4   4     4696.79     5366.23    153.56 o 
  -1  -4   4    38500.21    34689.83   1265.57 o 
   0  -4   4    22186.61    18656.96    743.00 o 
   1  -4   4     1034.58     1010.80     60.70 o 
   3  -4   4    13411.86    10668.38    278.68 o 
   5  -4   4     4921.33     6521.41    185.96 o 
   6  -4   4     9701.12     9701.95    242.01 o 
   7  -4   4     5629.83     6414.02    210.90 o 
   8  -4   4      440.09      261.46     61.92 o 
   9  -4   4     1386.52     1787.32    167.95 o 
  10  -4   4       96.09      223.04    132.68 o 
  11  -4   4     4209.40     4227.35    433.32 o 
  12  -4   4       31.68      124.62    140.41 o 
  13  -4   4     1171.96      991.59    296.27 o 
 -12  -3   4     2269.56     2098.11    262.26 o 
 -11  -3   4      703.22      808.02    142.59 o 
 -10  -3   4     4518.39     4035.93    240.08 o 
  -9  -3   4    12944.01    13529.18    402.27 o 
  -8  -3   4    21499.67    21809.37    555.12 o 
  -7  -3   4        8.45        6.28     35.91 o 
  -6  -3   4     4467.30     4629.19    236.37 o 
  -5  -3   4    45748.50    48188.32    869.70 o 
  -4  -3   4   131336.67   128564.70   3067.91 o 
  -3  -3   4      669.24      866.51     65.83 o 
  -1  -3   4    82764.48    73737.50   2461.16 o 
   1  -3   4      724.45      757.07     50.69 o 
   2  -3   4    49983.09    45333.90   1184.50 o 
   3  -3   4   131759.84   105912.69   3451.02 o 
   4  -3   4     3819.59     2928.66    112.97 o 
   5  -3   4      236.54      255.92     45.70 o 
   6  -3   4     6237.12     5621.21    195.05 o 
   7  -3   4     9877.65     9834.99    257.51 o 
   9  -3   4      335.52      288.54    132.35 o 
  10  -3   4    29907.77    30542.72   1081.95 o 
  11  -3   4     2068.54     2192.78    343.97 o 
  12  -3   4     2367.03     1836.72    345.98 o 
 -12  -2   4     8733.21     7932.89    445.59 o 
 -11  -2   4       17.58        7.83     75.48 o 
 -10  -2   4       18.12       29.16     52.70 o 
  -9  -2   4     2070.44     1811.98    161.00 o 
  -8  -2   4     4046.17     3904.23    202.69 o 
  -7  -2   4       54.42        1.16     31.81 o 
  -6  -2   4      423.94      564.09     80.91 o 
  -5  -2   4   107583.46   107471.63   3316.78 o 
  -4  -2   4     8222.75     7991.32    175.22 o 
  -3  -2   4     2153.36     2090.36     87.44 o 
  -2  -2   4     2392.78     1877.40     80.03 o 
  -1  -2   4    38769.92    43170.85   1050.98 o 
   0  -2   4    20805.05    22544.92    767.57 o 
   1  -2   4     9410.23     8596.91    288.77 o 
   2  -2   4    38290.88    35537.51    591.71 o 
   3  -2   4    24787.40    21289.93    484.11 o 
   4  -2   4    15288.90    14290.61    236.33 o 
   5  -2   4     4768.69     4248.72    144.68 o 
   6  -2   4    22964.89    24468.70    450.15 o 
   7  -2   4    16263.95    16420.88    488.95 o 
   8  -2   4    12628.94    13523.45    440.53 o 
   9  -2   4     2912.86     2583.44    311.72 o 
  10  -2   4     1643.87     1582.11    289.55 o 
  11  -2   4     1116.62     1298.94    291.23 o 
  12  -2   4       39.63       70.88    138.39 o 
 -12  -1   4     1615.43     1718.09    233.71 o 
 -11  -1   4      396.65      277.25    109.43 o 
 -10  -1   4     1129.68     1110.34    172.37 o 
  -9  -1   4      757.44      933.58    149.49 o 
  -8  -1   4      988.22     1154.92    123.05 o 
  -7  -1   4    20118.98    18410.18    407.81 o 
  -6  -1   4      594.09      664.17     83.57 o 
  -5  -1   4       46.63       53.96     19.03 o 
  -4  -1   4     2764.96     2385.21     77.31 o 
  -3  -1   4      363.05      481.72     38.71 o 
  -2  -1   4      212.98      205.98     33.28 o 
  -1  -1   4       53.94       54.03     22.42 o 
   0  -1   4    21580.78    21865.09    257.86 o 
   1  -1   4     6552.64     5625.14    235.64 o 
   2  -1   4      760.62     1008.49    159.59 o 
   3  -1   4     3556.02     3640.46     91.04 o 
   4  -1   4     2177.61     2194.97     93.73 o 
   5  -1   4      230.68      169.46     39.89 o 
   6  -1   4       13.84       88.83     37.22 o 
   7  -1   4     2928.71     2845.03    145.11 o 
   8  -1   4     5963.10     6606.99    303.39 o 
   9  -1   4      924.52     1053.39    235.47 o 
  10  -1   4      175.41      336.91    160.56 o 
  11  -1   4     1685.95     2249.21    366.14 o 
  12  -1   4      577.76      503.52    219.68 o 
 -13   0   4      153.59      159.59    110.35 o 
 -12   0   4      107.68      175.59    101.82 o 
 -11   0   4     4032.75     4180.60    301.24 o 
 -10   0   4        4.00      -28.13     58.78 o 
  -9   0   4     1670.06     2067.43    199.85 o 
  -8   0   4     5756.04     6139.80    297.46 o 
  -7   0   4    30689.20    30268.89    653.67 o 
  -6   0   4    10468.18    11034.10    343.19 o 
  -5   0   4      819.55      608.10     87.95 o 
  -3   0   4    11190.95     9845.40    397.31 o 
  -2   0   4    15336.02    14728.45    327.60 o 
  -1   0   4     4196.14     4357.44    109.36 o 
   0   0   4    45387.04    45802.34   1773.91 o 
   1   0   4    24291.48    25330.65   1129.81 o 
   2   0   4     1006.05      875.02     68.33 o 
   3   0   4      488.74      482.16     31.00 o 
   4   0   4    15571.44    17659.91    363.61 o 
   5   0   4    20802.96    23580.11    349.11 o 
   6   0   4      862.98      668.92     77.10 o 
   7   0   4     4187.78     4304.02    240.38 o 
   8   0   4     5191.32     5628.21    290.80 o 
   9   0   4     2125.10     2080.92    310.04 o 
  10   0   4      489.34      459.18    188.11 o 
  11   0   4     1099.65     1325.14    300.63 o 
  12   0   4     3527.80     3172.95    451.12 o 
 -13   1   4       39.08      159.36    110.28 o 
 -12   1   4      248.82      275.24    113.36 o 
 -11   1   4    10021.81    11000.86    493.27 o 
 -10   1   4    29209.75    29594.95    728.59 o 
  -9   1   4       73.02      269.74     92.72 o 
  -8   1   4     8137.04     7186.98    495.79 o 
  -7   1   4    40490.40    40744.75    704.11 o 
  -6   1   4      259.11      159.87     56.09 o 
  -5   1   4     8005.65     6115.69    326.67 o 
  -4   1   4    51076.14    43797.60    416.27 o 
  -3   1   4   140318.19   122746.68   1851.61 o 
  -2   1   4    20876.34    20965.42    298.25 o 
   0   1   4    15228.91    15454.08    277.86 o 
   1   1   4     5816.96     5259.35    115.22 o 
   2   1   4      539.29      690.86     48.58 o 
   3   1   4     6049.58     6079.99    137.60 o 
   4   1   4   138215.42   136071.23   1973.30 o 
   5   1   4     7181.14     8817.10    186.04 o 
   6   1   4     8328.67     7726.55    230.44 o 
   7   1   4     1217.10     1003.74    137.24 o 
   8   1   4     3722.46     3289.37    376.55 o 
   9   1   4     2149.27     2329.49    329.19 o 
  10   1   4     1403.07     1307.34    289.88 o 
  11   1   4     3908.89     4141.02    469.93 o 
 -13   2   4       19.73       -6.19     81.66 o 
 -12   2   4      105.97       11.32     68.72 o 
 -11   2   4    14742.52    15487.06    559.60 o 
 -10   2   4      873.25      797.43    149.09 o 
  -9   2   4     2146.27     2829.65    313.73 o 
  -8   2   4     1374.60     1121.24    146.30 o 
  -7   2   4     5128.85     5148.71    253.56 o 
  -6   2   4     1001.34      762.74    120.42 o 
  -4   2   4    15961.40    13214.63    220.69 o 
  -3   2   4    15109.79    13655.83    227.88 o 
  -2   2   4     9494.19     9549.92    188.91 o 
  -1   2   4     1102.17      887.21     60.54 o 
   0   2   4     8933.61     8303.79    171.37 o 
   1   2   4     3789.99     3308.20    110.72 o 
   2   2   4    32384.81    30757.95    314.27 o 
   3   2   4     1717.13     1675.51     82.90 o 
   4   2   4     1966.36     2142.69     99.91 o 
   5   2   4     2452.81     2577.92    117.91 o 
   6   2   4     3099.08     3235.88    176.31 o 
   7   2   4      851.24      848.57    134.07 o 
   8   2   4     2218.01     2177.66    210.53 o 
   9   2   4     5105.95     4410.75    431.64 o 
  10   2   4     4311.63     5518.56    512.93 o 
  11   2   4       53.75      -62.81    102.11 o 
 -13   3   4     1428.55     1082.95    205.90 o 
 -12   3   4      136.50      132.21     93.17 o 
 -11   3   4      643.90      582.35    144.03 o 
 -10   3   4      319.19      359.29    108.56 o 
  -9   3   4     2937.03     2913.68    221.68 o 
  -8   3   4        1.46       18.01     42.91 o 
  -7   3   4     3021.37     2715.70    308.70 o 
  -6   3   4     4317.08     4622.19    225.64 o 
  -5   3   4     2787.75     3079.19    150.59 o 
  -4   3   4     1932.79     2280.10    103.56 o 
  -3   3   4      558.72      636.21     59.95 o 
  -2   3   4      665.32      671.76     60.57 o 
  -1   3   4      522.64      531.23     55.70 o 
   0   3   4     3187.65     3435.21    123.60 o 
   1   3   4     6631.72     7017.24    179.91 o 
   2   3   4     7830.57     7065.01    188.81 o 
   3   3   4     7500.29     7714.38    184.99 o 
   4   3   4      172.62      238.29     47.09 o 
   5   3   4     1817.07     1747.06    129.38 o 
   6   3   4      376.50      335.98     76.45 o 
   7   3   4       92.34       99.37     55.75 o 
   8   3   4       26.27      -31.82     46.96 o 
   9   3   4       42.40       -4.47     63.88 o 
  10   3   4      581.83      560.75    153.31 o 
 -13   4   4     6800.80     7410.66    505.03 o 
 -12   4   4     1889.99     1838.06    287.03 o 
 -11   4   4       87.41       22.65     63.12 o 
 -10   4   4     2185.11     1962.09    207.23 o 
  -9   4   4     2820.34     2847.19    282.50 o 
  -8   4   4        7.33        1.65     47.65 o 
  -7   4   4      632.72      616.98    108.23 o 
  -6   4   4    34358.73    36626.40   1309.95 o 
  -5   4   4    16125.89    16418.73    245.65 o 
  -4   4   4      106.45      109.61     34.98 o 
  -3   4   4     3157.92     2955.25    125.39 o 
  -2   4   4    33378.63    34553.90    622.89 o 
  -1   4   4    24081.65    24602.20    351.00 o 
   0   4   4      845.13     1066.36     80.01 o 
   1   4   4    15262.43    13863.38    275.49 o 
   2   4   4     8580.82     7902.14    217.33 o 
   3   4   4      508.85      619.43     66.91 o 
   4   4   4      513.38      527.64     67.65 o 
   5   4   4     5660.59     6255.38    242.82 o 
   6   4   4     5738.47     6412.38    260.76 o 
   7   4   4      266.98      437.39     97.58 o 
   8   4   4     1978.31     2293.56    189.98 o 
   9   4   4      214.56      308.26    118.89 o 
 -13   5   4     7017.28     6445.06    409.46 o 
 -12   5   4      521.61      816.99    171.99 o 
 -11   5   4      257.76      223.50     98.72 o 
 -10   5   4    12595.91    11758.88    465.42 o 
  -9   5   4    43624.51    41563.47    822.72 o 
  -8   5   4     1766.45     2083.64    188.72 o 
  -7   5   4     2378.70     3116.76    207.40 o 
  -6   5   4    13291.14    14348.96    310.48 o 
  -5   5   4     4445.52     4607.36    144.63 o 
  -4   5   4     2049.74     2208.69    118.67 o 
  -3   5   4    15428.62    16725.73    312.38 o 
  -2   5   4   127294.20   124937.70    847.19 o 
  -1   5   4    12313.63    13226.94    276.43 o 
   0   5   4     3275.80     3041.97    153.21 o 
   1   5   4       50.14       65.41     34.95 o 
   2   5   4     7703.46     7850.89    232.81 o 
   3   5   4     3873.02     4004.91    177.10 o 
   4   5   4      380.09      511.35     84.97 o 
   5   5   4     6940.25     7431.62    274.43 o 
   6   5   4     2422.70     2448.97    172.72 o 
   7   5   4     1274.09     1554.67    183.18 o 
   8   5   4      688.81      577.39    119.92 o 
   9   5   4      842.19     1052.39    272.42 o 
 -13   6   4      897.61      956.99    197.17 o 
 -12   6   4      431.55      492.30    142.17 o 
 -11   6   4      321.71      233.24     99.18 o 
 -10   6   4     3787.69     3443.57    261.27 o 
  -9   6   4     4007.80     3609.76    345.81 o 
  -8   6   4      508.06      322.84     95.30 o 
  -6   6   4     1157.67     1173.39     87.13 o 
  -5   6   4     3630.72     3893.30    143.22 o 
  -4   6   4     3703.97     3414.67    133.59 o 
  -3   6   4      716.40      550.97     72.42 o 
  -2   6   4     1229.77     1577.21    107.20 o 
  -1   6   4     1202.25     1251.73     98.53 o 
   0   6   4     7761.67     7711.82    229.85 o 
   1   6   4     8043.75     8415.09    247.30 o 
   2   6   4     3077.44     3011.04    156.70 o 
   3   6   4     2851.50     2996.70    163.41 o 
   4   6   4    10895.34    11832.63    421.82 o 
   5   6   4      295.50      500.83    178.03 o 
   6   6   4      618.69      735.97    214.98 o 
   7   6   4        2.27       35.27    116.56 o 
   8   6   4        3.75      -37.62    110.18 o 
 -13   7   4      419.97      516.70    159.90 o 
 -12   7   4      539.10      497.32    145.26 o 
 -11   7   4      859.90      823.81    167.78 o 
 -10   7   4      483.28      679.89    148.39 o 
  -9   7   4      442.22      309.88    105.22 o 
  -8   7   4       19.97       40.42     57.57 o 
  -7   7   4     3011.13     3467.92    227.03 o 
  -6   7   4     3766.70     4593.15    176.04 o 
  -5   7   4        4.32        1.96     27.86 o 
  -4   7   4     1092.31     1105.48    112.29 o 
  -3   7   4     5124.28     5093.19    171.19 o 
  -2   7   4       27.47       13.13     31.68 o 
  -1   7   4      160.81      176.65     68.25 o 
   0   7   4      468.87      493.69    103.67 o 
   1   7   4     1697.41     1437.32    158.49 o 
   2   7   4      563.81      603.40    115.72 o 
   3   7   4       29.35       12.76     73.90 o 
   4   7   4     1634.98     1757.11    293.24 o 
   5   7   4       41.15      137.05    125.96 o 
   6   7   4     1299.71     1309.35    286.19 o 
   7   7   4       17.69        3.69    123.61 o 
 -12   8   4     8978.56     9567.58    481.63 o 
 -11   8   4     2154.71     2082.83    235.99 o 
 -10   8   4      288.46      308.74    111.26 o 
  -9   8   4       90.63       62.52     71.29 o 
  -8   8   4     5491.08     6065.49    318.10 o 
  -7   8   4     2361.24     2227.12    227.41 o 
  -6   8   4      128.05      160.98     56.10 o 
  -5   8   4    13199.30    13387.48    354.21 o 
  -4   8   4     6942.38     7237.96    266.38 o 
  -3   8   4      248.88      273.76     72.08 o 
  -2   8   4      682.43      804.45    109.83 o 
  -1   8   4     9268.19     9039.52    370.54 o 
   0   8   4     3917.85     4246.86    262.44 o 
   1   8   4       33.82       63.99     63.54 o 
   2   8   4     2599.82     2367.45    330.53 o 
   3   8   4     1057.73      724.88    223.71 o 
   4   8   4       31.84       47.36    102.79 o 
   5   8   4       63.66       10.75    109.84 o 
   6   8   4     1536.85     1841.42    349.00 o 
 -12   9   4     3284.84     3686.88    481.69 o 
 -11   9   4       24.23      -21.16    115.55 o 
 -10   9   4      335.43      314.07    170.98 o 
  -9   9   4     7187.95     7290.46    567.34 o 
  -8   9   4    25872.48    25632.48   1017.45 o 
  -7   9   4     5952.31     5807.78    478.66 o 
  -6   9   4       17.53       13.19     63.17 o 
  -5   9   4        5.27       12.37     47.93 o 
  -4   9   4      570.03      579.69    101.54 o 
  -3   9   4      414.91      360.25     85.44 o 
  -2   9   4     2889.86     2873.35    187.11 o 
  -1   9   4     9752.67     9116.65    329.13 o 
   0   9   4     2484.81     2277.49    178.21 o 
   1   9   4     1602.08     1680.57    199.61 o 
   2   9   4     2326.30     2406.41    361.10 o 
   3   9   4      361.59      384.61    177.02 o 
   4   9   4      360.92      192.81    164.59 o 
   5   9   4      450.07      186.09    164.59 o 
 -11  10   4      114.47      108.50    140.07 o 
 -10  10   4      133.71       -8.06    107.49 o 
  -9  10   4      228.44      103.46    130.33 o 
  -8  10   4      534.10      577.42    213.97 o 
  -7  10   4       73.26       82.97    119.58 o 
  -6  10   4     3784.05     4435.58    310.88 o 
  -5  10   4     3211.23     3819.91    221.68 o 
  -4  10   4      615.38      753.04    121.55 o 
  -3  10   4      969.30      990.94    134.84 o 
  -2  10   4     7214.52     7891.86    323.59 o 
  -1  10   4      317.34      577.89    114.42 o 
   0  10   4      706.50      877.10    137.21 o 
   1  10   4     2168.59     2015.07    244.16 o 
   2  10   4        1.83      -33.38     67.87 o 
   3  10   4      626.66      349.09    131.06 o 
 -10  11   4      102.47       79.61    140.74 o 
  -9  11   4     1387.65     1263.67    307.35 o 
  -8  11   4      266.62      382.93    184.75 o 
  -7  11   4      178.31       92.37    124.28 o 
  -6  11   4      831.37      852.51    171.21 o 
  -5  11   4      481.87      592.87    122.42 o 
  -4  11   4      265.29      427.82    109.17 o 
  -3  11   4       68.35       27.11     61.00 o 
  -2  11   4     3929.19     3934.79    248.28 o 
  -1  11   4       21.48      147.96     80.04 o 
   0  11   4      403.66      701.28    173.71 o 
   1  11   4       27.74       83.78     92.04 o 
   2  11   4      675.12      696.81    183.02 o 
  -8  12   4      517.65      418.54    206.24 o 
  -7  12   4     6126.58     6784.58    591.53 o 
  -6  12   4     2331.73     2280.42    258.66 o 
  -5  12   4      253.77      156.86    102.72 o 
  -4  12   4     2836.85     2573.92    222.82 o 
  -3  12   4      227.29      126.84     83.72 o 
  -2  12   4      164.24       83.79     78.84 o 
  -1  12   4      211.34       56.02     94.74 o 
   4 -15   5      729.99      797.10    274.43 o 
   0 -14   5        8.31        1.42     79.48 o 
   1 -14   5      346.27      520.66    190.12 o 
   2 -14   5    10240.65    10200.95    509.69 o 
   3 -14   5    19801.53    20860.78   1028.71 o 
   4 -14   5      201.88      252.08    112.13 o 
   5 -14   5      675.30      419.96    143.50 o 
   6 -14   5     1244.66     1208.30    210.03 o 
   7 -14   5     1530.88     1117.50    204.25 o 
   8 -14   5       77.29      159.20    110.16 o 
  -3 -13   5      317.96      414.73    150.87 o 
  -2 -13   5       85.74       93.52    134.70 o 
  -1 -13   5        0.21       71.08     82.87 o 
   0 -13   5      268.97      221.87    107.46 o 
   1 -13   5      552.83      533.64    145.86 o 
   2 -13   5      624.04      588.50    154.33 o 
   3 -13   5       51.56      130.42     86.73 o 
   4 -13   5      524.69      468.49    136.26 o 
   5 -13   5      316.72      293.74    117.59 o 
   6 -13   5      719.72      488.53    143.77 o 
   7 -13   5      560.15      635.46    156.60 o 
   8 -13   5     2090.59     2238.08    254.62 o 
   9 -13   5       34.76      119.36     95.23 o 
  10 -13   5      227.42      454.14    216.32 o 
  -4 -12   5     1045.84      765.50    174.58 o 
  -3 -12   5     2423.54     2376.10    261.33 o 
  -2 -12   5      935.20     1050.12    306.68 o 
  -1 -12   5     3159.72     3157.74    271.84 o 
   0 -12   5      711.25      714.97    155.68 o 
   1 -12   5     1277.70      847.72    164.56 o 
   2 -12   5      203.01      304.80    108.13 o 
   3 -12   5      970.31      931.38    167.29 o 
   4 -12   5     2161.19     2131.86    227.36 o 
   5 -12   5       71.06       26.86     70.87 o 
   6 -12   5       30.74       17.97     62.18 o 
   7 -12   5      250.61      219.19     94.96 o 
   8 -12   5      543.91      492.26    143.60 o 
   9 -12   5      521.09      533.58    144.40 o 
  10 -12   5      187.91       63.82    136.71 o 
  11 -12   5      301.29      270.07    170.98 o 
  -6 -11   5      988.38      908.96    289.88 o 
  -5 -11   5      283.29      288.84    118.46 o 
  -4 -11   5     1169.87     1072.41    186.65 o 
  -3 -11   5     4560.29     4922.34    513.26 o 
  -2 -11   5      334.76      391.83    123.36 o 
  -1 -11   5     1192.61     1024.92    173.83 o 
   0 -11   5    33245.05    32520.23   1046.00 o 
   1 -11   5     5539.13     5816.64    330.27 o 
   2 -11   5      655.79      573.60    138.39 o 
   3 -11   5        2.79       21.32     51.18 o 
   4 -11   5    23249.23    23702.92   1232.26 o 
   5 -11   5    11030.02    12143.64   1248.55 o 
   6 -11   5      407.03      421.38    117.39 o 
   7 -11   5    10390.09    10523.89    441.63 o 
   8 -11   5     1769.08     1750.74    206.40 o 
   9 -11   5     2205.04     2348.16    233.81 o 
  10 -11   5        9.67        5.37    107.49 o 
  11 -11   5     4848.00     4537.72    473.96 o 
  -7 -10   5     4319.12     4162.52    486.05 o 
  -6 -10   5      117.12      119.92    145.11 o 
  -5 -10   5       35.51       51.85     80.63 o 
  -4 -10   5    16655.96    17686.02   1170.62 o 
  -3 -10   5    20771.78    21299.00    629.17 o 
  -2 -10   5       22.56       28.74     57.78 o 
  -1 -10   5     7043.89     5973.38    323.46 o 
   0 -10   5     2639.64     2492.31    211.33 o 
   1 -10   5     5498.55     5685.70    306.04 o 
   2 -10   5      486.87      664.78    128.34 o 
   3 -10   5    15592.46    15699.59   1133.51 o 
   4 -10   5    51874.47    51378.23   2179.68 o 
   5 -10   5      242.55      115.47     71.73 o 
   6 -10   5     1249.55     1549.23    175.99 o 
   7 -10   5     1101.16     1018.73    153.74 o 
   8 -10   5     2118.19     2687.02    225.60 o 
   9 -10   5       76.91       73.58     76.03 o 
  10 -10   5      145.88      208.26    155.86 o 
  11 -10   5     6006.85     5072.15    473.62 o 
  -8  -9   5      855.84      971.43    288.21 o 
  -7  -9   5       24.46       59.79    121.60 o 
  -6  -9   5     2184.38     1994.93    337.92 o 
  -5  -9   5      511.48      507.52    128.17 o 
  -4  -9   5     1299.48     1491.19    184.54 o 
  -3  -9   5      149.15      262.72    148.64 o 
  -2  -9   5       18.65       38.48     53.75 o 
  -1  -9   5      657.11      700.25    126.72 o 
   0  -9   5     1618.24     1465.17    162.11 o 
   1  -9   5     4937.99     4819.49    264.09 o 
   2  -9   5      917.09      644.19    117.09 o 
   3  -9   5     2517.98     3192.82    230.26 o 
   4  -9   5      335.67      389.20     98.33 o 
   5  -9   5      239.71      182.37     72.16 o 
   6  -9   5       73.78       87.64     59.46 o 
   7  -9   5     1679.00     1954.64    231.10 o 
   8  -9   5       96.88      114.14     77.18 o 
   9  -9   5     5584.94     5247.85    241.68 o 
  10  -9   5     1518.19     1385.12    181.45 o 
  11  -9   5       27.11       57.78    121.26 o 
  12  -9   5      426.53      247.56    167.28 o 
  -9  -8   5     3559.07     3578.05    471.94 o 
  -8  -8   5      651.03      945.57    271.75 o 
  -7  -8   5     5271.72     5658.97    508.22 o 
  -6  -8   5       91.31       17.80     91.03 o 
  -5  -8   5     6792.13     6648.22    419.21 o 
  -4  -8   5      703.83      828.23    137.39 o 
  -3  -8   5     2659.44     2613.13    200.35 o 
  -2  -8   5     5914.73     7150.31    319.11 o 
  -1  -8   5      914.13      824.95    124.07 o 
   0  -8   5     4392.95     3884.74    224.38 o 
   1  -8   5     1249.19     1724.08    155.18 o 
   2  -8   5    24759.91    26365.56   1319.93 o 
   3  -8   5     2389.95     1909.23    177.36 o 
   4  -8   5      341.09      346.85     84.18 o 
   5  -8   5      594.30      417.49     55.89 o 
   6  -8   5     9153.77    10884.45    504.37 o 
   7  -8   5      431.77      442.31     79.25 o 
   8  -8   5        3.56       46.16     50.28 o 
   9  -8   5     4063.36     4132.02    211.23 o 
  10  -8   5     1526.87     1493.03    185.43 o 
  11  -8   5      362.64      376.88    171.31 o 
  12  -8   5      772.91      705.73    237.82 o 
  -9  -7   5     1312.24     1736.96    341.95 o 
  -8  -7   5      175.82      146.45    125.96 o 
  -7  -7   5      304.77      186.43    144.77 o 
  -6  -7   5    46736.98    43338.63   1255.94 o 
  -5  -7   5    11506.56    10929.90    396.66 o 
  -4  -7   5        3.36       24.62     40.82 o 
  -3  -7   5      298.62      621.20    109.85 o 
  -2  -7   5    41241.57    40077.99   1737.80 o 
  -1  -7   5    20086.74    19715.55    676.51 o 
   0  -7   5       50.44       88.24     47.11 o 
   1  -7   5    70427.21    69250.11   4610.11 o 
   2  -7   5    20960.60    22448.09    321.20 o 
   3  -7   5     6308.21     6006.97    190.65 o 
   4  -7   5      244.24      237.21     41.91 o 
   5  -7   5    31393.28    32748.78    457.40 o 
   6  -7   5    31190.53    32864.73    748.09 o 
   7  -7   5     2646.62     2831.43    155.50 o 
   8  -7   5     2845.98     2849.60    164.25 o 
   9  -7   5     3802.65     3903.46    242.81 o 
  10  -7   5     2146.74     1858.56    292.57 o 
  11  -7   5       23.87       70.88    112.86 o 
  12  -7   5     1167.29     1409.45    304.33 o 
 -10  -6   5     7250.32     7436.29    437.08 o 
  -9  -6   5     7507.02     7885.87    428.25 o 
  -8  -6   5      592.26      747.39    225.39 o 
  -7  -6   5     5353.18     4317.71    409.47 o 
  -6  -6   5     4682.76     4499.75    325.83 o 
  -5  -6   5     1147.25     1090.59    105.16 o 
  -4  -6   5        1.32        3.75     29.70 o 
  -3  -6   5    24853.57    25349.42    513.49 o 
  -2  -6   5   104157.16   102912.02   3581.28 o 
  -1  -6   5      810.82     1065.99     89.58 o 
   0  -6   5     2667.21     3252.60    184.09 o 
   1  -6   5     5130.75     4982.53    200.05 o 
   2  -6   5     2964.90     2733.98    115.23 o 
   3  -6   5       55.49      107.64     28.76 o 
   4  -6   5       37.56       16.34     20.09 o 
   5  -6   5    40599.16    38565.40    519.89 o 
   6  -6   5      934.95     1244.19    103.08 o 
   7  -6   5     8368.45     7928.40    325.02 o 
   8  -6   5      633.40      683.44     92.07 o 
   9  -6   5      278.65      170.62     59.62 o 
  10  -6   5     1584.24     1674.48    279.14 o 
  11  -6   5     4163.73     4196.11    428.95 o 
  12  -6   5     2005.30     1955.30    342.96 o 
 -11  -5   5       18.94       89.88    112.56 o 
 -10  -5   5       68.42      129.88     79.73 o 
  -9  -5   5      574.52      688.24    125.12 o 
  -8  -5   5      103.18       11.48     45.21 o 
  -7  -5   5      159.68      180.69     78.35 o 
  -6  -5   5      271.50      332.29     91.32 o 
  -5  -5   5     8435.34     8651.24    267.54 o 
  -4  -5   5     1856.87     1858.13    111.48 o 
  -3  -5   5     1066.06     1714.25    417.13 o 
  -1  -5   5     1049.66     1370.94     82.11 o 
   0  -5   5     2612.85     3415.22    121.47 o 
   1  -5   5      857.91      850.03     65.91 o 
   2  -5   5      563.55      726.24     63.32 o 
   3  -5   5    18644.39    20053.65    638.10 o 
   4  -5   5     4287.22     5219.55    144.96 o 
   5  -5   5       39.13      213.66     71.89 o 
   6  -5   5      125.54      115.62     40.80 o 
   7  -5   5      326.38      281.08     60.43 o 
   8  -5   5        9.46       32.65     37.30 o 
   9  -5   5      188.68      237.51     86.46 o 
  10  -5   5     1476.78      929.78    230.77 o 
  11  -5   5     2377.44     2820.92    381.92 o 
  12  -5   5        9.16       -8.40    108.50 o 
 -11  -4   5      616.32      488.65    123.74 o 
 -10  -4   5     1309.03     1048.92    150.75 o 
  -9  -4   5     2734.82     2721.66    196.78 o 
  -8  -4   5     7151.96     7225.14    288.65 o 
  -7  -4   5        0.63       47.72     89.63 o 
  -6  -4   5     6216.24     5617.46    269.74 o 
  -4  -4   5    25707.13    26578.04   1048.73 o 
   0  -4   5    16231.63    19194.38    662.24 o 
   1  -4   5     1871.37     2158.68    122.60 o 
   2  -4   5       20.44       10.92     17.83 o 
   4  -4   5     1381.74     1776.18     84.34 o 
   5  -4   5     1236.05     1420.67     93.31 o 
   6  -4   5      343.60      265.83     53.97 o 
   7  -4   5     3287.94     3434.91    157.98 o 
   8  -4   5       30.35       16.05     45.19 o 
   9  -4   5      282.32      305.51    108.50 o 
  10  -4   5     3625.03     4140.69    413.50 o 
  11  -4   5      396.17      265.70    154.52 o 
  12  -4   5      681.71      454.81    210.61 o 
 -12  -3   5    23542.44    24656.53   1348.82 o 
 -11  -3   5     3652.75     3145.27    236.66 o 
 -10  -3   5      255.40      135.55     73.22 o 
  -9  -3   5     1126.31     1322.43    149.18 o 
  -8  -3   5    20778.01    20875.19    562.00 o 
  -7  -3   5     9505.61    10806.56    320.98 o 
  -6  -3   5     3724.48     4305.36    192.05 o 
  -5  -3   5   107044.77   111262.14   3986.23 o 
  -4  -3   5    43755.76    47729.98   1674.65 o 
  -3  -3   5    11936.92    14315.52    586.59 o 
  -1  -3   5   107483.62   113318.49   3324.41 o 
   0  -3   5    46190.32    49371.10   1970.22 o 
   1  -3   5       19.78       32.52     28.49 o 
   2  -3   5    15641.25    15216.08    422.38 o 
   3  -3   5     8413.73     7420.51    149.23 o 
   4  -3   5     7342.14     6857.95    179.43 o 
   5  -3   5       45.55       20.92     22.55 o 
   6  -3   5    13582.27    13615.17    301.42 o 
   7  -3   5    20157.26    20565.38    466.33 o 
   8  -3   5      568.80      623.04    117.92 o 
   9  -3   5      131.42      205.92     83.54 o 
  10  -3   5     3881.48     4485.66    435.67 o 
  11  -3   5       36.03       17.47     96.74 o 
  12  -3   5      148.97      143.77    149.14 o 
 -12  -2   5     2487.51     2427.54    281.29 o 
 -11  -2   5      362.63      230.81    108.09 o 
 -10  -2   5       42.43       61.00     55.93 o 
  -9  -2   5    10799.79    10438.72    351.12 o 
  -8  -2   5    34324.82    32871.04    582.25 o 
  -7  -2   5       15.30       18.14     39.46 o 
  -6  -2   5        9.88        3.00     27.78 o 
  -5  -2   5     9631.60    10072.45    402.81 o 
  -4  -2   5        2.80       18.74     17.34 o 
  -3  -2   5      236.58      319.33     43.58 o 
  -2  -2   5     9831.67    12349.50    467.44 o 
  -1  -2   5    34540.60    36876.88   1238.03 o 
   0  -2   5     1907.29     2208.00     85.05 o 
   1  -2   5    14690.28    13365.04    502.06 o 
   2  -2   5     2737.08     2715.61    197.50 o 
   3  -2   5      583.48      644.53     43.85 o 
   4  -2   5     4314.16     5179.50    128.22 o 
   5  -2   5     3774.27     3916.41    125.57 o 
   6  -2   5     1579.55     1791.98    106.89 o 
   7  -2   5     8690.21     9068.95    592.87 o 
   8  -2   5      490.38      636.88    121.18 o 
   9  -2   5       62.26       24.60     61.69 o 
  10  -2   5      719.04      563.31    201.21 o 
  11  -2   5     1915.46     1734.94    330.87 o 
  12  -2   5     1463.94     1306.33    321.80 o 
 -12  -1   5      148.16      205.57    113.17 o 
 -11  -1   5     2044.36     2078.93    235.29 o 
 -10  -1   5     1168.80      889.76    161.36 o 
  -9  -1   5      864.54      879.86    148.85 o 
  -8  -1   5      288.28      349.65     81.35 o 
  -7  -1   5        7.27       16.57     32.95 o 
  -6  -1   5      301.49      310.37     65.67 o 
  -5  -1   5      284.27      288.98     33.96 o 
  -4  -1   5     4387.65     5351.64    146.62 o 
  -3  -1   5      425.15      439.63     52.20 o 
  -1  -1   5      438.53      500.91     38.90 o 
   0  -1   5      178.98      196.64     22.47 o 
   1  -1   5     4740.47     4335.98    332.21 o 
   2  -1   5     8880.49     8391.55    354.71 o 
   3  -1   5     2135.93     2497.63    120.36 o 
   4  -1   5     3148.41     3302.77    101.72 o 
   5  -1   5     5123.14     4701.45    156.89 o 
   6  -1   5     1729.07     1849.70    155.63 o 
   7  -1   5     2714.79     2878.57    202.23 o 
   8  -1   5       62.68       56.35     56.22 o 
   9  -1   5      639.05      750.76    203.39 o 
  10  -1   5       83.64      170.30    135.37 o 
  11  -1   5      429.99      361.10    186.09 o 
  12  -1   5      313.09      241.51    184.75 o 
 -13   0   5      341.82      373.11    142.62 o 
 -12   0   5     2482.63     2460.44    267.05 o 
 -11   0   5     1050.91     1126.42    271.91 o 
 -10   0   5     7816.65     8621.23    406.99 o 
  -9   0   5     2704.26     3610.94    250.64 o 
  -8   0   5     1452.27     1164.49    150.97 o 
  -7   0   5     1051.63     1042.84    134.55 o 
  -6   0   5     2010.93     1767.64    146.40 o 
  -5   0   5       17.55       49.25     42.66 o 
  -3   0   5    20439.79    19711.89    267.59 o 
  -2   0   5     1881.65     1994.42     86.81 o 
  -1   0   5      974.72      985.78     60.08 o 
   0   0   5       32.27       18.73     12.53 o 
   2   0   5     2499.55     2781.83    151.99 o 
   3   0   5        8.22       44.10     28.79 o 
   4   0   5     3296.86     3435.15    107.81 o 
   5   0   5     2472.45     2196.47    134.49 o 
   6   0   5      270.74      256.01     63.16 o 
   7   0   5      162.01      112.67     61.50 o 
   8   0   5     1251.81     1255.12    163.23 o 
   9   0   5        7.71       -2.48     58.03 o 
  10   0   5      543.30      585.14    210.28 o 
  11   0   5     2491.19     2425.90    387.63 o 
 -13   1   5      343.46      459.34    151.31 o 
 -12   1   5      837.70      629.01    161.05 o 
 -11   1   5    20960.60    20665.21    655.83 o 
 -10   1   5     9023.17     8438.00    493.95 o 
  -9   1   5      154.79      364.54    104.36 o 
  -8   1   5     3367.29     4061.71    248.44 o 
  -7   1   5    34535.18    36647.88    684.29 o 
  -6   1   5    16352.11    14932.21    408.89 o 
  -5   1   5      181.87       42.68     56.30 o 
  -4   1   5    15198.34    13472.87    225.51 o 
  -3   1   5     6957.90     5977.13    287.89 o 
  -2   1   5     2916.15     2809.68    105.50 o 
  -1   1   5     5521.39     4628.09    129.90 o 
   0   1   5     9592.74     8801.62    167.61 o 
   1   1   5    60310.54    58080.84    466.28 o 
   2   1   5     1355.22     1124.28     89.15 o 
   3   1   5     1344.20     1389.00     76.62 o 
   4   1   5     2514.67     2917.80    108.49 o 
   5   1   5     1637.89     1946.35    131.28 o 
   6   1   5      499.39      514.75     88.24 o 
   7   1   5      271.42      291.54     76.32 o 
   8   1   5     2887.24     2604.84    180.09 o 
   9   1   5       73.78      151.43     71.67 o 
  10   1   5      154.77       99.92     94.93 o 
  11   1   5       59.80       -6.89     77.36 o 
 -13   2   5      150.18      252.21    124.82 o 
 -12   2   5       18.31      -14.33     60.20 o 
 -11   2   5     1844.11     1902.68    222.51 o 
 -10   2   5      787.52      743.47    147.46 o 
  -9   2   5      788.51      833.94    221.02 o 
  -8   2   5     6475.10     6822.65    318.25 o 
  -7   2   5    22795.42    24151.25    556.51 o 
  -6   2   5      502.62      323.34     78.99 o 
  -5   2   5     6830.72     7848.75    180.05 o 
  -4   2   5     1386.36     1491.08     84.49 o 
  -3   2   5     3735.29     3617.21    128.44 o 
  -2   2   5      130.45      130.36     32.28 o 
  -1   2   5     4078.05     4176.00    133.29 o 
   0   2   5     3786.40     4271.97    160.16 o 
   1   2   5    32544.03    34318.75    527.66 o 
   2   2   5     5075.56     4692.18    161.02 o 
   3   2   5     8106.64     7480.71    172.13 o 
   4   2   5     9002.45     8918.92    265.68 o 
   5   2   5     3557.66     3474.97    177.96 o 
   6   2   5      889.44      784.09    107.08 o 
   7   2   5      415.32      358.81     86.34 o 
   8   2   5     8440.70     8226.65    320.29 o 
   9   2   5     3718.69     3264.29    272.75 o 
  10   2   5      188.39      291.89    119.26 o 
 -13   3   5      191.89      397.11    141.66 o 
 -12   3   5      128.79      166.86    105.81 o 
 -11   3   5       83.83       47.83     73.63 o 
 -10   3   5     2433.92     2207.37    223.70 o 
  -9   3   5       77.80       90.64     67.89 o 
  -8   3   5     2982.24     2492.50    198.20 o 
  -7   3   5      187.77      185.43     70.90 o 
  -6   3   5      313.68      189.29     63.91 o 
  -5   3   5     7102.41     7263.36    192.86 o 
  -4   3   5      312.25      307.33     49.87 o 
  -3   3   5     3194.03     3749.22    139.47 o 
  -2   3   5      662.98      617.98     63.67 o 
  -1   3   5    21941.15    21742.54    443.73 o 
   0   3   5     1284.62     1542.87     89.85 o 
   1   3   5     6792.77     6582.82    182.92 o 
   2   3   5     5726.56     5257.72    169.51 o 
   3   3   5      104.76      137.30     55.51 o 
   4   3   5      366.28      377.66     73.04 o 
   5   3   5     1309.97     1288.24    124.81 o 
   6   3   5     4205.73     3875.46    220.29 o 
   7   3   5       29.58       62.02     54.71 o 
   8   3   5    10490.35    11131.43    381.93 o 
   9   3   5      146.58      107.39     92.00 o 
  10   3   5       78.99       30.76     94.28 o 
 -13   4   5     1050.80     1046.88    207.16 o 
 -12   4   5        0.68       58.07     82.15 o 
 -11   4   5       22.61       24.54     67.46 o 
 -10   4   5     4352.03     3944.00    279.76 o 
  -9   4   5    10451.10     9614.35    404.48 o 
  -8   4   5      945.41     1288.84    159.75 o 
  -7   4   5      124.94      109.70     57.92 o 
  -6   4   5     2148.22     2104.12    164.34 o 
  -5   4   5     7901.34     8398.60    224.13 o 
  -4   4   5      849.82      845.00     79.60 o 
  -3   4   5    14025.23    13784.34    282.04 o 
  -2   4   5     2106.61     2219.36    114.85 o 
  -1   4   5      556.30      496.66    155.54 o 
   0   4   5      120.50      128.27     39.54 o 
   1   4   5     1669.03     1789.91    109.24 o 
   2   4   5    10628.06    11214.70    267.54 o 
   3   4   5      348.32      257.50     77.69 o 
   4   4   5     2699.95     2894.36    167.12 o 
   5   4   5     2569.35     2564.79    167.44 o 
   6   4   5      345.09      329.68     85.32 o 
   7   4   5       56.01       52.25     59.17 o 
   8   4   5       33.17      118.30     74.46 o 
   9   4   5     1418.53     1522.03    366.47 o 
 -13   5   5     4427.25     4322.25    484.37 o 
 -12   5   5     1614.80     1156.80    196.65 o 
 -11   5   5      600.96      576.05    229.76 o 
 -10   5   5     6686.09     6973.88    368.10 o 
  -9   5   5     7531.13     7434.45    742.68 o 
  -8   5   5      982.56     1111.37    154.68 o 
  -7   5   5     2759.96     2549.85    195.03 o 
  -6   5   5    10948.28    10935.35    361.11 o 
  -5   5   5     8839.11     9618.56    216.57 o 
  -4   5   5      227.28      236.51     52.29 o 
  -3   5   5      599.77      520.81     70.90 o 
  -2   5   5     4053.99     4515.77    171.83 o 
  -1   5   5     2871.40     3184.25    145.82 o 
   0   5   5       90.15       66.77     36.85 o 
   1   5   5     1139.19     1142.30     99.61 o 
   2   5   5      168.37      102.59     44.21 o 
   3   5   5       69.82       -0.96     41.04 o 
   4   5   5      663.69      476.52    156.20 o 
   5   5   5      959.51      938.09    121.38 o 
   6   5   5     5492.33     5356.99    258.19 o 
   7   5   5     2597.83     3059.29    214.83 o 
   8   5   5      413.82      580.64    150.26 o 
 -13   6   5     2102.21     1670.92    244.46 o 
 -12   6   5      132.74       52.08     75.85 o 
 -11   6   5     2258.18     2239.99    245.93 o 
 -10   6   5       75.84      136.07     84.33 o 
  -9   6   5     3718.63     3532.26    255.67 o 
  -8   6   5      110.72      139.03     73.60 o 
  -7   6   5      958.69     1131.55    208.43 o 
  -6   6   5      602.63      509.78     67.00 o 
  -5   6   5    10824.97    10823.95    245.30 o 
  -4   6   5     8984.71     8601.24    433.02 o 
  -3   6   5     6874.01     7289.23    230.83 o 
  -2   6   5     3790.53     3759.42    214.41 o 
  -1   6   5     2818.77     2687.08    143.73 o 
   0   6   5      600.63      694.40     85.28 o 
   1   6   5     1732.25     1705.88    123.73 o 
   2   6   5     6466.19     5752.96    558.44 o 
   3   6   5     1527.11     1274.65    157.20 o 
   4   6   5     1001.41     1173.39    161.26 o 
   5   6   5     2535.34     2624.42    353.37 o 
   6   6   5     1815.68     1789.02    319.44 o 
   7   6   5      556.37      817.25    247.23 o 
 -12   7   5      538.53      377.59    135.20 o 
 -11   7   5      951.28     1012.97    184.22 o 
 -10   7   5      577.49      533.52    135.88 o 
  -9   7   5      660.55      631.95    136.43 o 
  -8   7   5       26.08       12.86     53.52 o 
  -7   7   5     2657.01     2626.47    210.43 o 
  -6   7   5       13.29       24.58     35.78 o 
  -5   7   5     1143.00     1128.78     96.11 o 
  -4   7   5     6810.98     6951.10    208.89 o 
  -3   7   5        2.22        6.18     34.05 o 
  -2   7   5       44.39       65.63     42.25 o 
  -1   7   5      810.15      884.42    130.38 o 
   0   7   5     4379.83     4853.87    265.24 o 
   1   7   5      172.71      114.21    100.10 o 
   2   7   5     9916.62     9585.69    599.92 o 
   3   7   5       97.67      193.82    137.72 o 
   4   7   5        1.44       24.19     92.71 o 
   5   7   5      145.37      139.40    141.75 o 
   6   7   5     4670.42     5456.42    521.66 o 
 -12   8   5      407.26      227.18    117.91 o 
 -11   8   5      295.39      315.49    119.61 o 
 -10   8   5       17.77       17.25     70.23 o 
  -9   8   5     2890.44     2777.04    241.47 o 
  -8   8   5     2363.07     2839.78    235.64 o 
  -7   8   5      421.47      221.36    128.15 o 
  -6   8   5        5.26      -10.40     41.27 o 
  -5   8   5     1753.44     1759.54    146.42 o 
  -4   8   5      645.60      723.07    106.33 o 
  -3   8   5      420.18      418.12     86.10 o 
  -2   8   5     1455.60     1663.43    177.54 o 
  -1   8   5     1476.21     1434.65    169.30 o 
   0   8   5      116.29      258.04     93.70 o 
   1   8   5      644.75      770.56    219.01 o 
   2   8   5       35.62       90.02    110.85 o 
   3   8   5      465.08      533.75    203.89 o 
   4   8   5       37.47       79.95    127.64 o 
   5   8   5      701.69      692.97    250.58 o 
 -11   9   5     2379.18     2478.63    392.67 o 
 -10   9   5      503.24      591.53    213.30 o 
  -9   9   5      100.56       58.45    122.60 o 
  -8   9   5     2751.66     2447.06    351.69 o 
  -7   9   5     2719.93     2875.00    351.36 o 
  -6   9   5     2747.88     2760.39    183.21 o 
  -5   9   5     2789.92     3396.85    202.21 o 
  -4   9   5     1820.17     1732.30    158.99 o 
  -3   9   5      355.20      302.48     86.00 o 
  -2   9   5      698.53      645.82    114.05 o 
  -1   9   5      139.43       19.77     64.48 o 
   0   9   5     7168.09     6822.88    541.81 o 
   1   9   5       94.56       70.88    113.87 o 
   2   9   5        1.01       26.20    102.79 o 
   3   9   5       35.58       28.22    108.83 o 
   4   9   5     2311.39     2009.38    367.14 o 
 -10  10   5     1436.10     1292.56    307.35 o 
  -9  10   5     1458.25     1588.49    316.42 o 
  -8  10   5     3043.61     2869.96    389.31 o 
  -7  10   5      278.22      452.80    188.11 o 
  -6  10   5       74.90       39.57     59.82 o 
  -5  10   5     1776.06     1744.87    170.29 o 
  -4  10   5     3262.78     3406.83    218.76 o 
  -3  10   5      178.63      268.91     89.53 o 
  -2  10   5     2153.81     2361.84    197.89 o 
  -1  10   5     5866.13     6406.70    382.83 o 
   0  10   5     4107.00     4485.24    332.27 o 
   1  10   5      616.57      720.09    172.93 o 
   2  10   5     1796.65     1807.50    253.05 o 
  -9  11   5        6.35      -18.14    108.16 o 
  -8  11   5       21.68       10.08    125.29 o 
  -7  11   5      768.68     1064.14    275.11 o 
  -6  11   5     3085.26     3799.04    302.06 o 
  -5  11   5      289.65      366.39    106.75 o 
  -4  11   5     3887.24     4242.19    257.46 o 
  -3  11   5      311.52      401.67    107.76 o 
  -2  11   5       48.71       89.43     72.91 o 
  -1  11   5      665.19      939.93    194.05 o 
   0  11   5     1950.46     1760.34    251.19 o 
  -7  12   5      694.12      797.44    270.40 o 
  -6  12   5       44.23       94.72    140.41 o 
  -5  12   5      136.36      120.71     84.79 o 
  -4  12   5      254.18      167.47    111.19 o 
  -3  12   5      529.57      535.87    175.58 o 
   4 -15   6     1160.00      979.50    288.88 o 
  -1 -14   6    10099.54     8904.14    705.40 o 
   0 -14   6     3222.88     2751.30    297.27 o 
   1 -14   6        6.27        7.61     81.30 o 
   2 -14   6     8729.03     8788.58    473.31 o 
   3 -14   6     2616.40     3166.14    305.70 o 
   4 -14   6      417.47      518.48    155.02 o 
   5 -14   6       14.06       47.17     83.74 o 
   6 -14   6     7690.55     7535.33    618.40 o 
   7 -14   6     2987.36     3240.90    308.51 o 
   8 -14   6      508.00      213.43    122.75 o 
  -3 -13   6       59.29       25.22     94.95 o 
  -2 -13   6     2774.74     2970.04    297.88 o 
  -1 -13   6     1985.68     1742.59    236.03 o 
   0 -13   6      442.50      650.39    162.27 o 
   1 -13   6      591.49      588.95    152.35 o 
   2 -13   6        3.79       31.45     73.75 o 
   3 -13   6        1.11       34.60     73.22 o 
   4 -13   6     2383.87     2796.54    269.50 o 
   5 -13   6      153.47       18.64     74.83 o 
   6 -13   6     1011.00      703.66    162.84 o 
   7 -13   6       36.56       33.95     76.70 o 
   8 -13   6      120.42       40.84     84.80 o 
   9 -13   6       41.27       34.73     86.56 o 
  -4 -12   6     1433.97     1496.28    227.71 o 
  -3 -12   6      958.08      846.69    182.50 o 
  -2 -12   6       14.50       18.51     76.60 o 
  -1 -12   6      833.76      944.56    181.06 o 
   0 -12   6      753.85      749.35    158.12 o 
   1 -12   6       94.02       57.15     68.58 o 
   2 -12   6     1671.52     1768.57    213.39 o 
   3 -12   6     1013.65      962.81    170.07 o 
   4 -12   6        9.29       -9.81     52.46 o 
   5 -12   6      364.15      167.23    149.14 o 
   6 -12   6     1315.45     1418.67    196.17 o 
   7 -12   6      310.10      302.97    106.77 o 
   8 -12   6      440.03      413.33    130.80 o 
   9 -12   6     4457.68     4648.08    325.52 o 
  10 -12   6       66.96      112.53    153.51 o 
  -6 -11   6     1295.79     1264.34    320.45 o 
  -5 -11   6      155.85       83.27     90.42 o 
  -4 -11   6     8032.14     7705.88    417.49 o 
  -3 -11   6    16986.16    17890.58    612.47 o 
  -2 -11   6      383.76      115.01     81.65 o 
  -1 -11   6      233.02      318.25    110.91 o 
   0 -11   6        0.83      -14.21     63.15 o 
   1 -11   6     9449.12     9303.26    481.01 o 
   2 -11   6       43.18       52.04     66.28 o 
   3 -11   6      478.18      317.56    106.69 o 
   4 -11   6    10804.02    10686.82    436.48 o 
   5 -11   6     1076.97      943.00    155.33 o 
   6 -11   6     1310.73     1289.93    175.25 o 
   7 -11   6       80.12      198.41     90.00 o 
   8 -11   6     3330.06     3569.45    268.37 o 
   9 -11   6       29.36       40.04     76.10 o 
  10 -11   6      847.03      911.98    248.57 o 
  -7 -10   6     7638.94     6909.88    615.38 o 
  -6 -10   6      725.79      689.61    242.52 o 
  -5 -10   6      150.06       23.42     70.63 o 
  -4 -10   6    14714.42    15765.41   1088.16 o 
  -3 -10   6     3609.13     4420.03    360.76 o 
  -2 -10   6     1013.74      953.86    158.32 o 
  -1 -10   6     2428.65     2227.60    214.18 o 
   0 -10   6    14119.72    13716.99    993.94 o 
   1 -10   6     4916.27     5294.14    631.00 o 
   2 -10   6     1914.60     1526.79    320.45 o 
   3 -10   6     2353.30     2786.52    220.14 o 
   4 -10   6     7740.32     7204.97    339.59 o 
   5 -10   6     1812.18     1778.35    184.44 o 
   6 -10   6      639.52      601.18    123.56 o 
   7 -10   6       30.14      242.64     98.11 o 
   8 -10   6     1035.33     1377.56    180.71 o 
   9 -10   6      321.28      428.43    121.07 o 
  -8  -9   6     2440.01     1637.87    348.33 o 
  -7  -9   6     1152.62      820.95    266.37 o 
  -6  -9   6       24.79       40.31    112.19 o 
  -5  -9   6      533.81      631.70    181.72 o 
  -4  -9   6       99.22      240.93     91.49 o 
  -3  -9   6      360.72      697.00    135.74 o 
  -2  -9   6     1508.28     1933.13    211.28 o 
  -1  -9   6     3740.04     3548.86    321.12 o 
   0  -9   6     7997.12     7934.02    515.95 o 
   1  -9   6       62.14      254.71     87.46 o 
   2  -9   6       65.73      231.22     79.68 o 
   3  -9   6     1948.99     1695.07    206.92 o 
   4  -9   6     1758.51     1764.86    172.72 o 
   5  -9   6     3394.58     3662.04    233.91 o 
   6  -9   6     2143.15     2375.56    194.56 o 
   7  -9   6     1429.87     1474.74    169.01 o 
   8  -9   6      965.15     1222.17    163.13 o 
   9  -9   6      193.66      279.53     83.55 o 
  10  -9   6     1036.07      769.89    213.97 o 
  11  -9   6      259.48      223.71    159.55 o 
  12  -9   6       54.32       14.44    134.70 o 
  -9  -8   6     1386.58     1259.97    329.19 o 
  -8  -8   6      128.68      110.18    152.84 o 
  -7  -8   6     1815.76     1976.79    336.58 o 
  -6  -8   6     3146.49     2996.60    362.10 o 
  -5  -8   6       93.69      126.27     73.87 o 
  -4  -8   6     1697.05     1380.63    337.92 o 
  -3  -8   6      351.30      652.61    122.89 o 
  -2  -8   6      454.85      254.55     82.90 o 
  -1  -8   6      127.51      112.34     60.08 o 
   0  -8   6     9535.51     8599.63    750.07 o 
   1  -8   6        5.54       22.36     42.37 o 
   2  -8   6    10624.05    10055.43    352.29 o 
   3  -8   6    10856.09    10944.91    366.25 o 
   4  -8   6     1530.90     1404.29    144.84 o 
   5  -8   6       71.56      115.68     36.78 o 
   6  -8   6     3109.44     3188.87    139.30 o 
   7  -8   6     8994.43     9841.66    253.13 o 
   8  -8   6        8.01       76.63     51.36 o 
   9  -8   6      568.30      518.84    121.09 o 
  10  -8   6     1771.81     1789.36    288.88 o 
  11  -8   6        9.80       13.77     98.08 o 
  12  -8   6      193.27      182.73    158.88 o 
  -9  -7   6    12148.16    12312.13    555.43 o 
  -8  -7   6     1459.21     1380.56    299.29 o 
  -7  -7   6        4.55        1.01     95.06 o 
  -6  -7   6       22.04       22.51     79.27 o 
  -5  -7   6     8170.28     9306.37    483.53 o 
  -4  -7   6      156.17      129.14     63.30 o 
  -3  -7   6     2776.85     2700.82    191.07 o 
  -2  -7   6    30582.35    31524.60   1539.28 o 
  -1  -7   6     1678.35     1506.82    211.96 o 
   0  -7   6    10955.15    11454.75    431.79 o 
   1  -7   6     1308.60     1354.56     91.38 o 
   2  -7   6    14187.56    13603.74    291.27 o 
   3  -7   6      448.25      475.10     64.87 o 
   4  -7   6     2872.06     2794.87    116.50 o 
   5  -7   6     6795.28     7829.44    201.27 o 
   6  -7   6       96.16       60.87     31.66 o 
   7  -7   6     1031.09     1188.96     97.57 o 
   8  -7   6      643.44      533.60     90.58 o 
   9  -7   6       77.76       10.10     58.72 o 
  10  -7   6        7.29      -13.10     86.66 o 
  11  -7   6      307.66      348.33    181.72 o 
  12  -7   6     1335.18     1534.07    318.10 o 
 -10  -6   6    14988.28    15096.05    621.34 o 
  -9  -6   6     3790.46     4277.81    322.37 o 
  -8  -6   6      212.16      222.37    147.13 o 
  -7  -6   6     1182.48     1177.02    166.78 o 
  -6  -6   6    12194.63    12897.84    431.84 o 
  -5  -6   6     9492.01     9476.22    273.61 o 
  -4  -6   6     1615.63     1632.58    114.89 o 
  -3  -6   6     5940.95     6107.11    200.81 o 
  -2  -6   6    34583.29    35901.02   1600.81 o 
  -1  -6   6     1635.05     1425.45     93.84 o 
   0  -6   6      711.34      863.77     73.67 o 
   1  -6   6     7643.40     8304.47    206.19 o 
   2  -6   6     1728.18     1619.34     95.85 o 
   3  -6   6      684.95      722.61     72.99 o 
   4  -6   6     1568.01     1809.88     92.89 o 
   5  -6   6    22360.79    23218.46    338.03 o 
   6  -6   6    13383.39    14010.50    277.70 o 
   7  -6   6     8414.52     8366.61    517.85 o 
   8  -6   6        0.11      -12.74     48.37 o 
   9  -6   6     3448.88     3365.98    339.26 o 
  10  -6   6     2128.29     2172.63    321.80 o 
  11  -6   6        3.43       21.83    110.85 o 
  12  -6   6     3519.43     3947.54    455.15 o 
 -11  -5   6      663.70      499.82    166.50 o 
 -10  -5   6      191.79      309.13    101.13 o 
  -9  -5   6      429.60      388.79    100.20 o 
  -8  -5   6      130.49      111.17     62.61 o 
  -7  -5   6     2103.17     2094.98    196.09 o 
  -6  -5   6     1339.14     1704.37    165.45 o 
  -5  -5   6       10.51       72.53     40.18 o 
  -4  -5   6     5320.83     5017.31    312.99 o 
  -3  -5   6     1722.63     1900.39    121.88 o 
  -2  -5   6    10570.74     9443.87    227.38 o 
  -1  -5   6     6035.83     4795.33    389.06 o 
   0  -5   6     1460.46     1159.14     79.19 o 
   1  -5   6     2106.94     2158.13    116.06 o 
   2  -5   6     3687.95     3628.62    145.56 o 
   3  -5   6     4289.65     4884.19    228.69 o 
   4  -5   6     2687.55     2834.45    111.93 o 
   5  -5   6     9329.97     9590.26    309.32 o 
   6  -5   6     3314.01     3691.41    142.29 o 
   7  -5   6     1163.11     1125.99    139.24 o 
   8  -5   6     2080.61     2077.66    186.39 o 
   9  -5   6    14748.07    15485.37    939.19 o 
  10  -5   6     3092.63     2840.74    354.71 o 
  11  -5   6     1524.76     1601.25    314.07 o 
  12  -5   6      110.50      135.03    154.18 o 
 -11  -4   6      436.48      323.32    106.89 o 
 -10  -4   6        0.47       21.94     60.38 o 
  -9  -4   6       98.44       88.54     75.64 o 
  -8  -4   6     3182.48     3019.43    273.86 o 
  -7  -4   6      868.75     1148.89    167.47 o 
  -6  -4   6      570.41      951.48    131.05 o 
  -4  -4   6     6977.63     7631.22    276.36 o 
  -3  -4   6     5827.72     6079.02    182.46 o 
  -2  -4   6       52.16       15.50     21.01 o 
   0  -4   6     8819.44     7794.63    399.99 o 
   1  -4   6     1818.98     1684.68    104.85 o 
   2  -4   6       49.61       97.88     29.32 o 
   3  -4   6     7536.01     7405.10    233.30 o 
   4  -4   6    10186.09     9396.85    239.88 o 
   5  -4   6        3.13       28.57     22.67 o 
   6  -4   6      210.38      133.69     37.78 o 
   7  -4   6     1924.43     1601.67    161.39 o 
   8  -4   6      200.92      120.82     70.00 o 
   9  -4   6     2517.22     2995.76    351.19 o 
  10  -4   6      173.57       51.39    107.49 o 
  11  -4   6     1024.86      869.32    258.31 o 
  12  -4   6      610.50      453.81    224.38 o 
 -12  -3   6      249.08      198.55    121.45 o 
 -11  -3   6     1144.31     1070.16    160.77 o 
 -10  -3   6        1.43       26.15     54.09 o 
  -9  -3   6     7274.90     6848.45    370.22 o 
  -8  -3   6    17205.72    16708.08    431.28 o 
  -7  -3   6      301.80      497.24     95.78 o 
  -6  -3   6     5845.51     5496.94    221.88 o 
  -5  -3   6     7934.26     8205.47    227.23 o 
  -4  -3   6    10887.60    12101.32    252.01 o 
  -3  -3   6     2173.37     2173.67    105.83 o 
  -2  -3   6     1688.57     1422.16     84.24 o 
  -1  -3   6      634.28     1053.59     72.54 o 
   0  -3   6     7641.29     7747.47    371.44 o 
   1  -3   6      550.11      578.21     53.55 o 
   2  -3   6      921.10      870.81     60.97 o 
   5  -3   6     5845.04     6579.96    165.27 o 
   6  -3   6      253.15      251.12     61.73 o 
   7  -3   6    15073.81    16439.13    404.97 o 
   8  -3   6     8616.75     9151.32    392.34 o 
   9  -3   6      117.24      251.65     97.74 o 
  10  -3   6      872.85      988.90    261.67 o 
  11  -3   6      123.89      -67.85     92.37 o 
  12  -3   6      609.46      974.12    293.58 o 
 -12  -2   6     2200.02     1869.92    251.97 o 
 -11  -2   6     1307.76     1149.13    197.25 o 
 -10  -2   6       60.58      227.14    101.94 o 
  -9  -2   6     1280.23     1231.13    143.72 o 
  -8  -2   6    13064.28    12788.53    371.42 o 
  -7  -2   6      235.08      324.61     73.63 o 
  -6  -2   6     8195.97     7811.40    255.95 o 
  -5  -2   6     5027.83     5056.66    181.04 o 
  -4  -2   6      633.38      639.19     56.99 o 
  -3  -2   6     2181.91     1965.94     85.56 o 
  -2  -2   6     9679.74     9472.16    202.54 o 
  -1  -2   6     8230.99     7765.40    235.78 o 
   0  -2   6    20931.74    21266.95    582.59 o 
   1  -2   6     1635.90     1696.23     72.37 o 
   2  -2   6     3425.38     3651.10    176.70 o 
   3  -2   6     8717.50     8520.31    230.06 o 
   4  -2   6     6086.66     5011.02    129.40 o 
   5  -2   6     3164.27     3213.21    161.13 o 
   6  -2   6    13947.98    14398.90    668.23 o 
   7  -2   6    44164.83    43797.40    721.64 o 
   8  -2   6       90.52       60.88     49.07 o 
   9  -2   6     1770.58     2511.82    225.04 o 
  10  -2   6      836.50      599.59    208.26 o 
  11  -2   6    13181.87    11958.51    768.88 o 
  12  -2   6      133.71      122.60    147.46 o 
 -12  -1   6       71.59      321.45    132.12 o 
 -11  -1   6      420.65      330.15    119.93 o 
 -10  -1   6      525.64      265.26    104.62 o 
  -9  -1   6       99.61       47.03     60.67 o 
  -8  -1   6     6332.54     5760.85    303.18 o 
  -7  -1   6       12.99       37.42     40.69 o 
  -6  -1   6       34.86       15.01     33.51 o 
  -5  -1   6      744.64      543.27     51.60 o 
  -4  -1   6     6103.53     5674.21    141.52 o 
  -3  -1   6     4315.57     4273.50    120.61 o 
  -2  -1   6     8318.66     8155.13    158.82 o 
  -1  -1   6    12150.18    11888.79    183.12 o 
   1  -1   6     5362.41     5323.25    353.37 o 
   2  -1   6     1562.28     1462.90    117.93 o 
   3  -1   6    21663.54    19124.74    353.15 o 
   4  -1   6     3052.20     2611.18    141.61 o 
   5  -1   6    17990.39    17420.00    376.96 o 
   6  -1   6     2876.84     3105.46    173.12 o 
   7  -1   6       16.91       78.65     53.70 o 
   8  -1   6     1271.36     1130.95    133.53 o 
   9  -1   6     1235.13     1281.43    150.29 o 
  10  -1   6     8094.71     8237.61    435.87 o 
  11  -1   6     7196.09     6957.29    428.36 o 
 -13   0   6       10.80       52.21    104.97 o 
 -12   0   6      126.64       84.01     91.29 o 
 -11   0   6       94.51       32.63     87.00 o 
 -10   0   6      636.75      565.34    136.87 o 
  -9   0   6       33.29       34.43     58.74 o 
  -8   0   6     1984.24     2163.12    193.22 o 
  -7   0   6     4195.97     4869.96    259.64 o 
  -6   0   6     1482.32     1222.06    136.66 o 
  -4   0   6     3186.26     3899.03    131.11 o 
  -3   0   6    13547.03    12822.41    257.70 o 
  -2   0   6       88.36       71.37     27.14 o 
  -1   0   6      564.52      663.84     56.47 o 
   1   0   6    13469.73    11739.34    727.74 o 
   2   0   6     3149.68     2862.32    167.21 o 
   3   0   6      273.06      146.20     45.32 o 
   4   0   6      498.22      555.46     80.85 o 
   5   0   6        1.18       -9.56     27.07 o 
   6   0   6       34.33       29.29     38.81 o 
   7   0   6     3901.27     4394.82    221.81 o 
   8   0   6       29.92       73.48     54.71 o 
   9   0   6      175.99      101.46     65.94 o 
  10   0   6     1144.06     1140.80    198.18 o 
  11   0   6       24.32      -31.52     75.36 o 
 -13   1   6      802.99     1128.74    215.11 o 
 -12   1   6      843.43      995.40    273.93 o 
 -11   1   6     1426.24     1319.77    199.58 o 
 -10   1   6        1.42       50.87     63.27 o 
  -9   1   6      547.59      502.04    124.74 o 
  -8   1   6      228.84      182.55     76.57 o 
  -7   1   6     7152.21     8019.11    331.66 o 
  -6   1   6     7012.23     6787.48    286.16 o 
  -5   1   6     1381.23     1654.17     87.16 o 
  -4   1   6     5813.42     5691.01    163.68 o 
  -3   1   6     3077.59     3579.41    131.18 o 
  -2   1   6      387.91      503.13     55.63 o 
  -1   1   6     2477.98     2454.88    103.22 o 
   0   1   6     2553.06     3133.42    108.60 o 
   1   1   6    86299.70    83554.52   2315.46 o 
   2   1   6    12369.08    13057.71    363.60 o 
   3   1   6      452.28      400.48     85.02 o 
   4   1   6     3031.82     3100.15    162.73 o 
   5   1   6       24.28       10.15     31.58 o 
   6   1   6     3189.61     4049.15    207.77 o 
   7   1   6      543.03      630.69    105.99 o 
   8   1   6     8728.50     8447.66    327.55 o 
   9   1   6     3812.40     4051.31    242.27 o 
  10   1   6       82.25        6.25     78.13 o 
 -13   2   6      125.58      239.83    118.63 o 
 -12   2   6     2918.26     2730.65    281.79 o 
 -11   2   6      128.85       28.66     72.63 o 
 -10   2   6      834.37     1028.52    168.82 o 
  -9   2   6      838.89      961.83    154.12 o 
  -8   2   6     4579.31     4552.85    497.98 o 
  -7   2   6    15350.54    15268.79    456.62 o 
  -6   2   6    22140.88    22093.46    515.98 o 
  -5   2   6     1432.61     1312.65     87.03 o 
  -4   2   6       21.46       69.32     30.26 o 
  -3   2   6      735.84      614.65     65.44 o 
  -2   2   6     3347.20     3133.01    127.08 o 
  -1   2   6    20112.28    18359.17    295.41 o 
   0   2   6    40021.66    41817.63   1074.37 o 
   1   2   6   104150.91    97616.75   2113.59 o 
   2   2   6     3445.25     3717.53    204.46 o 
   3   2   6      443.64      492.74     99.76 o 
   4   2   6      362.79      612.77     89.91 o 
   5   2   6    25535.76    27227.16    514.95 o 
   6   2   6      153.81      -15.32     61.72 o 
   7   2   6      708.55      819.09    123.70 o 
   8   2   6    18434.27    17985.71    488.17 o 
   9   2   6      199.05      196.67     85.28 o 
  10   2   6      171.60      298.46    132.13 o 
 -13   3   6      297.79      140.82    105.18 o 
 -12   3   6        0.68       14.42     72.84 o 
 -11   3   6      393.66      211.99    100.68 o 
 -10   3   6     4960.48     5459.16    330.01 o 
  -9   3   6     3359.43     3786.66    317.43 o 
  -8   3   6     5925.71     6357.87    317.93 o 
  -7   3   6     6468.78     6283.84    298.20 o 
  -6   3   6        2.45       15.95     34.05 o 
  -5   3   6      362.90      381.56     57.22 o 
  -4   3   6     8079.65     9073.57    230.93 o 
  -3   3   6    19327.27    17337.05    315.94 o 
  -2   3   6       19.95       35.50     50.49 o 
  -1   3   6    23827.68    22410.34    667.94 o 
   0   3   6     7182.87     6992.49    213.68 o 
   1   3   6      113.05      127.31     39.03 o 
   2   3   6      106.58       53.86     44.00 o 
   3   3   6     2736.97     3138.55    207.99 o 
   4   3   6    29895.51    30137.71    656.72 o 
   5   3   6     6215.62     6598.28    265.85 o 
   6   3   6     8157.13     7877.65    304.68 o 
   7   3   6      241.38      167.91     76.45 o 
   8   3   6     1263.28     1349.91    163.06 o 
   9   3   6     4578.31     5253.52    290.55 o 
 -13   4   6     2072.91     2293.45    274.45 o 
 -12   4   6      421.82      564.79    158.59 o 
 -11   4   6      100.19      108.05     80.83 o 
 -10   4   6      390.73      393.47    117.60 o 
  -9   4   6     3050.95     3468.74    388.64 o 
  -8   4   6      483.30      418.93    109.94 o 
  -7   4   6       98.76       77.57     56.41 o 
  -6   4   6     1976.31     1879.97    161.63 o 
  -5   4   6     6525.90     6638.81    211.07 o 
  -4   4   6     2241.28     2247.38    124.64 o 
  -3   4   6      684.63      721.60     78.98 o 
  -2   4   6     1637.19     1765.73    111.69 o 
  -1   4   6     1346.19     1320.21     99.24 o 
   0   4   6       20.24       -1.40     26.34 o 
   1   4   6     1321.60     1247.09    135.74 o 
   2   4   6     3190.30     3649.50    222.27 o 
   3   4   6       64.33       74.66     58.12 o 
   4   4   6     1726.30     1897.35    188.41 o 
   5   4   6      832.62      764.83    141.75 o 
   6   4   6        0.31       15.25     52.68 o 
   7   4   6      450.77      562.92    118.45 o 
   8   4   6     1796.32     1951.09    196.25 o 
 -13   5   6     1569.83     1663.63    243.57 o 
 -12   5   6     1127.91     1039.23    198.71 o 
 -11   5   6     2617.72     2321.43    258.14 o 
 -10   5   6     1400.81     1089.17    175.88 o 
  -9   5   6      576.73      596.38    134.08 o 
  -8   5   6      513.06      577.20    124.04 o 
  -7   5   6      321.24      314.44    116.05 o 
  -6   5   6      822.08      934.32    250.08 o 
  -5   5   6    18781.38    18950.95    374.46 o 
  -4   5   6      312.11      360.48     65.59 o 
  -3   5   6     1532.65     1619.27    112.44 o 
  -2   5   6    12604.08    11710.37    288.39 o 
  -1   5   6     2076.03     2172.68    129.23 o 
   0   5   6      100.33       93.54     39.25 o 
   1   5   6      172.61      165.86     66.01 o 
   2   5   6    14947.79    13021.20    429.68 o 
   3   5   6    14546.72    13736.95    459.58 o 
   4   5   6       83.32      131.63     76.38 o 
   5   5   6     2347.45     2581.40    233.60 o 
   6   5   6       10.46       40.56     72.62 o 
   7   5   6     2431.00     2183.22    212.22 o 
   8   5   6       52.78       29.14     93.50 o 
 -12   6   6     4915.10     4030.68    323.71 o 
 -11   6   6     1432.42     1459.70    209.95 o 
 -10   6   6      362.77      348.92    115.26 o 
  -9   6   6      230.55      168.50     87.16 o 
  -8   6   6     2466.05     2802.58    224.54 o 
  -7   6   6     3464.58     3454.33    267.72 o 
  -6   6   6    20227.29    19486.63   1015.44 o 
  -5   6   6    41313.02    41755.62    583.64 o 
  -4   6   6        0.69       28.77     33.06 o 
  -3   6   6      218.88      177.54     54.09 o 
  -2   6   6     1941.25     2243.00    137.99 o 
  -1   6   6    20536.79    22266.36    420.46 o 
   0   6   6        4.46        5.27     50.39 o 
   1   6   6     4636.26     4287.48    252.39 o 
   2   6   6    32870.06    31000.09    686.90 o 
   3   6   6       91.59      163.50     77.85 o 
   4   6   6        7.46       42.92     65.13 o 
   5   6   6     1832.72     1833.36    320.79 o 
   6   6   6    15882.89    16233.22    870.33 o 
   7   6   6     1170.61     1011.74    286.86 o 
 -12   7   6      218.66      323.36    132.01 o 
 -11   7   6       68.48       45.89     86.54 o 
 -10   7   6      139.46      147.00     90.77 o 
  -9   7   6     3258.72     3322.75    261.14 o 
  -8   7   6      171.76      124.17     79.42 o 
  -7   7   6     3381.66     3212.17    510.07 o 
  -6   7   6     2542.66     2687.35    209.74 o 
  -5   7   6     1322.31     1373.57    108.24 o 
  -4   7   6        5.36      -21.69     31.44 o 
  -3   7   6       25.10       20.36     39.02 o 
  -2   7   6    13059.28    14320.69    354.47 o 
  -1   7   6      581.34      905.59    135.15 o 
   0   7   6     8177.65     8488.96    552.23 o 
   1   7   6      128.17       95.73    108.50 o 
   2   7   6      547.71      757.80    219.68 o 
   3   7   6     2731.48     3185.71    375.54 o 
   4   7   6      502.08      561.97    208.93 o 
   5   7   6     1700.88     1619.73    325.83 o 
   6   7   6     2200.12     2899.19    426.60 o 
 -12   8   6      519.79      654.35    172.82 o 
 -11   8   6      505.16      537.15    150.22 o 
 -10   8   6      291.79      429.54    132.51 o 
  -9   8   6      151.86      196.40     99.70 o 
  -8   8   6      616.50      516.21    132.06 o 
  -7   8   6      124.66      115.89    121.26 o 
  -6   8   6      177.03      120.93     74.70 o 
  -5   8   6      498.85      529.77     96.97 o 
  -4   8   6      901.63     1118.97    129.53 o 
  -3   8   6       21.24       15.50     54.73 o 
  -2   8   6       14.72      107.99     78.36 o 
  -1   8   6       93.36      117.57    111.52 o 
   0   8   6      441.91      467.58    183.07 o 
   1   8   6      230.27      308.02    164.26 o 
   2   8   6      584.96      684.57    228.41 o 
   3   8   6      138.81      267.72    167.95 o 
   4   8   6      209.98      248.23    171.31 o 
 -11   9   6     4120.99     4391.94    498.82 o 
 -10   9   6        9.77      -25.86    107.49 o 
  -9   9   6      703.26      831.03    254.62 o 
  -8   9   6     4024.98     3719.80    413.16 o 
  -7   9   6      346.36      471.94    183.07 o 
  -6   9   6      722.09      621.25    137.75 o 
  -5   9   6       13.86       47.15     57.52 o 
  -4   9   6    11759.56    11469.82    373.35 o 
  -3   9   6     4792.38     4887.15    250.32 o 
  -2   9   6        6.37       14.44     65.14 o 
  -1   9   6     2884.72     2833.35    375.54 o 
   0   9   6        6.19       72.56    114.54 o 
   1   9   6      569.90      463.55    213.30 o 
   2   9   6       37.75       45.35    122.60 o 
   3   9   6     8689.29     7528.95    635.87 o 
 -10  10   6        4.96      -93.05     93.05 o 
  -9  10   6       54.30       80.95    131.34 o 
  -8  10   6      102.75      126.30    133.02 o 
  -7  10   6     2697.41     2244.17    355.05 o 
  -6  10   6      293.20      301.98    166.27 o 
  -5  10   6     2843.42     3028.13    211.95 o 
  -4  10   6    13204.61    14676.52    447.37 o 
  -3  10   6      538.70      810.19    134.00 o 
  -2  10   6       39.21        3.20     68.58 o 
  -1  10   6      799.32      769.50    173.33 o 
   0  10   6    10337.19     8680.65    467.58 o 
   1  10   6      187.32      130.67    156.20 o 
  -8  11   6     2378.02     2852.16    417.19 o 
  -7  11   6      183.53      363.11    200.20 o 
  -6  11   6     2097.13     2540.44    382.59 o 
  -5  11   6       22.08      134.08     83.13 o 
  -4  11   6      125.75      149.92     83.77 o 
  -3  11   6      497.83      868.70    186.65 o 
  -2  11   6      455.67      399.68    142.95 o 
  -1  11   6     1189.31      895.08    197.37 o 
   0 -14   7      370.26      201.14    122.90 o 
   1 -14   7        4.98       30.88     86.63 o 
   2 -14   7      773.03      862.76    190.89 o 
   3 -14   7        0.57      -31.49     72.16 o 
   4 -14   7      775.20      975.78    196.54 o 
   5 -14   7      397.45      561.06    243.36 o 
   6 -14   7     5923.22     5400.32    529.05 o 
   7 -14   7     5992.51     5463.93    378.54 o 
  -3 -13   7       86.87      -13.18     80.68 o 
  -2 -13   7      774.90      892.45    194.44 o 
  -1 -13   7     1638.64     1456.78    221.56 o 
   0 -13   7     1992.68     1803.58    234.62 o 
   1 -13   7      469.39      646.96    157.29 o 
   2 -13   7      200.39      155.19     97.27 o 
   3 -13   7      274.03      347.81    125.77 o 
   4 -13   7      120.09      115.84     83.64 o 
   5 -13   7        5.01       42.80     76.25 o 
   6 -13   7     6985.39     5364.98    352.58 o 
   7 -13   7     9022.94     9318.69    463.07 o 
   8 -13   7      458.64      617.14    157.36 o 
   9 -13   7       66.36       90.62    101.53 o 
  -4 -12   7      263.72      187.49    116.00 o 
  -3 -12   7      129.97      125.83     95.36 o 
  -2 -12   7     3102.60     3769.93    466.74 o 
  -1 -12   7       46.84       90.10     83.93 o 
   0 -12   7     1359.42     1521.83    208.44 o 
   1 -12   7        9.08       11.32     70.81 o 
   2 -12   7      520.49      696.45    151.27 o 
   3 -12   7      348.42      570.35    142.71 o 
   4 -12   7      343.48      335.28    111.29 o 
   5 -12   7     4040.61     3617.99    441.71 o 
   6 -12   7      753.61      671.09    153.33 o 
   7 -12   7      263.47      232.25    118.07 o 
   8 -12   7       68.36       56.94     74.13 o 
   9 -12   7      148.37      244.78    110.38 o 
  -6 -11   7       92.48      107.15    146.45 o 
  -5 -11   7     4699.68     4666.71    503.18 o 
  -4 -11   7      106.24      265.92    111.02 o 
  -3 -11   7      708.39      509.39    155.19 o 
  -2 -11   7      900.77      999.26    174.80 o 
  -1 -11   7      870.91      756.80    151.34 o 
   0 -11   7       36.91       63.21     69.85 o 
   1 -11   7      180.11      109.42     75.70 o 
   2 -11   7     5744.02     6608.08    349.48 o 
   3 -11   7     1167.73     1363.72    179.81 o 
   4 -11   7        3.18       24.15     56.52 o 
   5 -11   7      222.49      139.17     81.27 o 
   6 -11   7     1446.82     1077.96    166.54 o 
   7 -11   7      117.06       60.32     71.97 o 
   8 -11   7      232.48      229.09    100.83 o 
   9 -11   7        4.27       12.62     82.90 o 
  -7 -10   7     6546.11     5813.82    569.36 o 
  -6 -10   7       10.61       63.49    126.64 o 
  -5 -10   7     1043.60      912.31    262.00 o 
  -4 -10   7        2.54        1.11     67.42 o 
  -3 -10   7        2.58       21.80     69.41 o 
  -2 -10   7      703.95      868.66    153.20 o 
  -1 -10   7      923.08     1093.73    161.66 o 
   0 -10   7     7936.39     7410.02    354.73 o 
   1 -10   7    13916.89    13371.63    971.94 o 
   2 -10   7     1912.50     2492.22    207.93 o 
   3 -10   7     2411.65     2769.18    217.95 o 
   4 -10   7     7680.56     8059.10    361.11 o 
   5 -10   7      650.34      763.07    136.90 o 
   6 -10   7       19.18       61.82     67.39 o 
   7 -10   7     4635.28     5111.23    299.10 o 
   8 -10   7    31001.07    34608.71   1398.37 o 
   9 -10   7     7460.40     8246.44    575.74 o 
  -8  -9   7     2029.77     1675.49    355.39 o 
  -7  -9   7     1942.47     1663.40    332.88 o 
  -6  -9   7      804.91      877.04    259.65 o 
  -5  -9   7      416.96      365.60    116.26 o 
  -4  -9   7      852.78      834.22    169.97 o 
  -3  -9   7      573.85      474.22    117.50 o 
  -2  -9   7       58.35       90.68     67.09 o 
  -1  -9   7      340.93      607.35    122.99 o 
   0  -9   7    17399.45    15430.00    479.20 o 
   1  -9   7    20281.01    22687.40   1852.51 o 
   2  -9   7       43.56        2.54     46.55 o 
   3  -9   7       49.36       12.56     40.46 o 
   4  -9   7     1186.27     1187.07    153.17 o 
   5  -9   7    10880.43    10414.82    577.25 o 
   6  -9   7     1095.17     1243.71    155.60 o 
   7  -9   7       68.12       86.70     68.52 o 
   8  -9   7    13558.08    15004.15    727.57 o 
   9  -9   7        1.94       37.80     70.88 o 
  10  -9   7      540.65      751.03    148.00 o 
  11  -9   7     2608.18     2793.00    269.69 o 
  -9  -8   7        7.42       59.45    143.10 o 
  -8  -8   7      690.28     1158.87    302.31 o 
  -7  -8   7        0.95       49.38    108.50 o 
  -6  -8   7        9.10       54.42    104.13 o 
  -5  -8   7      995.00      916.66    182.73 o 
  -4  -8   7     1580.62     1661.59    179.77 o 
  -3  -8   7     2845.36     3914.12    341.11 o 
  -2  -8   7     5738.78     6468.56    306.99 o 
  -1  -8   7     8026.47     7973.24    333.12 o 
   0  -8   7       17.50        1.94     39.30 o 
   1  -8   7       61.53       71.08     50.35 o 
   2  -8   7       68.25      175.25     99.60 o 
   3  -8   7     4577.73     4134.34    315.08 o 
   4  -8   7       27.64       74.72     45.29 o 
   5  -8   7      803.77      831.78     79.95 o 
   6  -8   7    13610.07    14834.24    303.02 o 
   7  -8   7        3.18        5.71     33.48 o 
   8  -8   7       25.39       37.06     50.44 o 
   9  -8   7       43.27       -7.04     46.84 o 
  10  -8   7     1084.01      942.15    133.47 o 
  11  -8   7      647.47      628.61    156.70 o 
  12  -8   7      971.24      929.69    194.79 o 
  -9  -7   7       90.15      272.59    146.29 o 
  -8  -7   7      113.10       73.90    113.87 o 
  -7  -7   7      100.86       91.37    110.51 o 
  -6  -7   7      401.60      266.37    146.12 o 
  -5  -7   7       13.71       73.87     57.22 o 
  -4  -7   7     4733.49     5504.04    278.24 o 
  -3  -7   7     7942.85     8336.72    678.02 o 
  -2  -7   7      196.98      331.28     83.80 o 
  -1  -7   7     1341.27     1731.64    175.46 o 
   0  -7   7     1594.97     1697.97    105.75 o 
   1  -7   7     2933.73     3008.25    137.24 o 
   2  -7   7      263.52      370.65     59.77 o 
   3  -7   7      305.75      414.40     65.59 o 
   4  -7   7       73.57       94.80     42.27 o 
   5  -7   7     2814.86     2919.04    129.44 o 
   6  -7   7    12807.33    11882.66    267.43 o 
   7  -7   7      528.14      416.08     85.85 o 
   8  -7   7       24.98       72.61     53.25 o 
   9  -7   7      812.62      656.26    111.03 o 
  10  -7   7     2328.04     2372.56    238.92 o 
  11  -7   7      456.41      411.19    134.15 o 
  12  -7   7     1304.17      996.14    200.23 o 
 -10  -6   7      233.48      244.53    122.53 o 
  -9  -6   7      629.85      817.66    177.78 o 
  -8  -6   7       71.69       76.39     80.28 o 
  -7  -6   7      161.45      322.58    210.11 o 
  -6  -6   7     4920.47     5163.48    283.63 o 
  -5  -6   7    22897.59    23115.76    752.57 o 
  -4  -6   7       36.54       20.83     35.43 o 
  -3  -6   7       59.05       89.17     39.66 o 
  -2  -6   7    15949.19    18444.67    844.89 o 
  -1  -6   7     4148.06     4648.23    169.46 o 
   0  -6   7     1573.77     1658.28    102.95 o 
   1  -6   7     9632.85     9811.05    237.75 o 
   2  -6   7   106365.15   102084.16   4916.02 o 
   3  -6   7    23232.70    22782.62    998.28 o 
   4  -6   7     1570.74     1547.72    104.86 o 
   5  -6   7     6476.71     6532.30    186.64 o 
   6  -6   7     2102.87     2427.75    199.32 o 
   7  -6   7     1615.09     2234.89    154.76 o 
   8  -6   7     1670.27     1920.00    167.21 o 
   9  -6   7    36363.27    34880.07    638.81 o 
  10  -6   7    13323.73    13081.21    688.60 o 
  11  -6   7      801.16      838.73    176.34 o 
  12  -6   7      592.82      606.72    164.31 o 
 -11  -5   7      958.75     1021.96    168.92 o 
 -10  -5   7        1.19      -15.57     52.34 o 
  -9  -5   7      466.27      586.34    120.36 o 
  -8  -5   7       27.45      -12.17     44.96 o 
  -7  -5   7     1049.57     1105.31    233.62 o 
  -6  -5   7    14065.58    15125.00    466.79 o 
  -5  -5   7     9251.79    11569.64    338.58 o 
  -4  -5   7     2576.74     2496.60    134.97 o 
  -3  -5   7     1466.65     1699.75    111.20 o 
  -2  -5   7      547.39      674.12     74.10 o 
  -1  -5   7     4801.78     5549.02    178.20 o 
   0  -5   7    15234.22    14770.13    457.99 o 
   1  -5   7     9270.11     9399.71    284.28 o 
   2  -5   7    40755.02    36944.37   1216.73 o 
   3  -5   7      154.63      208.17     45.87 o 
   4  -5   7        1.28        8.75     21.56 o 
   5  -5   7    12813.40    12184.44    245.25 o 
   6  -5   7    31200.09    28900.95    787.33 o 
   7  -5   7     6227.31     5688.41    239.55 o 
   8  -5   7       49.17      131.17     59.20 o 
   9  -5   7     7364.44     7554.65    304.10 o 
  10  -5   7     1237.53     1372.59    200.68 o 
  11  -5   7     1319.48     1524.18    220.37 o 
  12  -5   7      564.70      405.77    140.90 o 
 -11  -4   7      250.00      269.42    104.46 o 
 -10  -4   7      195.09      206.14     88.35 o 
  -9  -4   7      238.46      262.75     83.95 o 
  -8  -4   7     3360.72     4086.96    235.15 o 
  -7  -4   7     3371.51     2988.09    192.05 o 
  -6  -4   7      113.61       35.81     39.09 o 
  -5  -4   7     3493.73     3288.31    178.25 o 
  -4  -4   7      715.49      761.45     80.80 o 
  -3  -4   7     3569.25     3415.63    144.26 o 
  -2  -4   7      135.99      100.27     35.56 o 
  -1  -4   7    17847.85    17144.76    578.97 o 
   0  -4   7    26453.77    25843.74    988.24 o 
   1  -4   7      127.00      253.75     45.25 o 
   2  -4   7       92.51      136.09     35.25 o 
   3  -4   7      518.64      538.75     58.55 o 
   4  -4   7     1749.93     2118.77     94.71 o 
   5  -4   7     6326.33     5231.17    260.68 o 
   7  -4   7     5747.15     5524.84    240.07 o 
   8  -4   7     2301.21     1840.04    158.16 o 
   9  -4   7     2381.59     2181.65    181.87 o 
  10  -4   7       63.14      128.38     91.39 o 
  11  -4   7     1249.02     1203.82    208.27 o 
  12  -4   7      423.08      445.65    156.36 o 
 -11  -3   7      215.21       14.33     78.14 o 
 -10  -3   7     3287.32     3454.40    231.19 o 
  -9  -3   7     3773.23     3380.17    215.56 o 
  -8  -3   7       79.39      319.03    197.91 o 
  -7  -3   7     1564.25     1519.74    140.25 o 
  -6  -3   7      465.54      471.02     85.20 o 
  -5  -3   7     2867.58     3118.78    160.74 o 
  -3  -3   7      182.12      166.60     42.96 o 
  -2  -3   7    16727.48    17803.85    400.52 o 
  -1  -3   7     1029.13      851.63     72.68 o 
   0  -3   7    51113.93    49405.25   1497.20 o 
   1  -3   7     3314.00     3260.61    117.61 o 
   2  -3   7       21.70       92.07     27.91 o 
   3  -3   7       20.82       27.41     19.57 o 
   4  -3   7    29753.14    26566.99    681.29 o 
   6  -3   7     6403.05     5917.49    271.83 o 
   7  -3   7     9926.99    10684.59    332.72 o 
   8  -3   7       42.82        1.14     42.21 o 
   9  -3   7     1348.53      926.68    133.35 o 
  10  -3   7      146.91      159.58     97.17 o 
  11  -3   7     7215.42     7167.48    428.91 o 
 -12  -2   7     2798.76     2940.53    349.00 o 
 -11  -2   7     7348.14     6838.78    403.27 o 
 -10  -2   7      293.76      185.01     94.25 o 
  -9  -2   7      110.93       20.29     53.26 o 
  -8  -2   7    13420.72    13271.70    385.91 o 
  -7  -2   7      960.91      902.65    113.09 o 
  -6  -2   7      932.36      864.06    103.35 o 
  -5  -2   7     4552.92     4982.35    198.40 o 
  -4  -2   7    87872.75    89570.92    674.41 o 
  -3  -2   7    11312.88    11365.95    273.69 o 
  -2  -2   7      618.10      541.40     52.44 o 
  -1  -2   7    53347.79    51183.89   1189.48 o 
   0  -2   7       14.96       89.37     54.16 o 
   1  -2   7     2139.87     2166.65     65.75 o 
   2  -2   7     3173.30     2811.47    195.16 o 
   3  -2   7   152721.22   133108.28  10780.83 o 
   4  -2   7    74252.96    66242.20   2474.47 o 
   5  -2   7      127.70      152.01     52.18 o 
   6  -2   7     6727.76     6524.60    253.27 o 
   7  -2   7     4237.52     4423.22    222.21 o 
   8  -2   7    10513.52     9683.14    341.30 o 
   9  -2   7        3.92       72.07     60.80 o 
  10  -2   7    10732.94    11945.11    528.94 o 
  11  -2   7     6989.74     6565.43    471.78 o 
 -12  -1   7     5140.05     5122.81    368.43 o 
 -11  -1   7     1692.26     1329.02    205.81 o 
 -10  -1   7     2744.25     2328.65    242.45 o 
  -9  -1   7      334.24      421.89    118.88 o 
  -8  -1   7      729.24      571.68    125.35 o 
  -7  -1   7      464.86      688.51    122.40 o 
  -6  -1   7     9402.17     8950.83    277.37 o 
  -5  -1   7    15699.27    16268.76    348.54 o 
  -4  -1   7    26707.03    24831.93    315.73 o 
  -3  -1   7     2351.10     2392.53     98.03 o 
  -2  -1   7     1036.58      917.51     62.22 o 
  -1  -1   7     6587.53     7790.77    382.29 o 
   0  -1   7    31174.06    32996.46    998.23 o 
   1  -1   7    17336.52    17188.08   1382.75 o 
   2  -1   7      251.47      319.23     77.76 o 
   3  -1   7    35850.34    33307.53   1927.92 o 
   4  -1   7     1902.59     2252.84    140.48 o 
   5  -1   7     3644.26     3405.79    179.96 o 
   6  -1   7     2984.29     3163.97    183.87 o 
   7  -1   7    20702.98    22288.05    834.13 o 
   8  -1   7      412.00      483.81    102.48 o 
   9  -1   7     7305.05     8539.44    344.71 o 
  10  -1   7      517.91      475.11    142.21 o 
  11  -1   7     1029.70     1351.77    232.39 o 
 -12   0   7       51.02       62.31     84.59 o 
 -11   0   7     1842.17     1837.93    257.47 o 
 -10   0   7      136.92      125.99     81.92 o 
  -9   0   7     2196.02     2350.30    218.95 o 
  -8   0   7      201.46      114.48     71.13 o 
  -7   0   7    10839.11     9900.72    378.13 o 
  -6   0   7     5586.35     5023.71    256.85 o 
  -5   0   7     1056.28      897.64    117.64 o 
  -4   0   7      694.44      844.84     74.81 o 
  -3   0   7      282.12      433.84     56.79 o 
  -2   0   7     7072.74     7187.04    188.72 o 
  -1   0   7      294.09      200.39     40.80 o 
   0   0   7     4095.49     4802.41    132.78 o 
   1   0   7     5881.80     5322.47    385.95 o 
   2   0   7       40.28      117.55     52.97 o 
   3   0   7     4011.77     3734.87    213.39 o 
   4   0   7      596.54      688.21     97.00 o 
   5   0   7      401.70      454.66     85.10 o 
   6   0   7     1878.86     2091.67    160.37 o 
   7   0   7      477.32      809.08    120.71 o 
   8   0   7     2020.87     2137.63    183.88 o 
   9   0   7        6.33        7.67     56.66 o 
  10   0   7     1446.69     1461.96    226.81 o 
 -13   1   7      226.10      396.22    140.37 o 
 -12   1   7     1308.87     1103.67    201.48 o 
 -11   1   7      286.84      414.83    133.52 o 
 -10   1   7      103.78      -11.34     60.26 o 
  -9   1   7        3.94      -11.66     53.53 o 
  -8   1   7    15022.08    16431.37    513.86 o 
  -7   1   7     1628.53     1742.24    174.93 o 
  -6   1   7    15167.94    16657.90    461.29 o 
  -5   1   7      650.67      745.86     72.32 o 
  -4   1   7     1414.04     1697.25     99.86 o 
  -2   1   7    22433.54    21303.89    517.29 o 
  -1   1   7      116.46      138.91     36.97 o 
   0   1   7    14259.52    14995.51    248.94 o 
   1   1   7    30352.71    30450.45   1312.88 o 
   2   1   7        4.91       47.98     65.17 o 
   3   1   7      280.09      376.75     88.32 o 
   4   1   7     4997.84     5027.66    267.12 o 
   5   1   7    20146.75    20501.31    455.92 o 
   6   1   7       25.04       91.13     51.79 o 
   7   1   7      336.76      467.13    100.39 o 
   8   1   7     4057.51     3915.93    237.83 o 
   9   1   7     1437.40     1418.41    171.00 o 
  10   1   7      240.22      444.25    147.14 o 
 -13   2   7        2.72       -0.06     89.44 o 
 -12   2   7       43.66       44.78     82.96 o 
 -11   2   7     1043.43      997.53    184.74 o 
 -10   2   7    22052.23    23021.52    677.11 o 
  -9   2   7       13.34       74.26     68.02 o 
  -8   2   7        3.01       78.79     68.78 o 
  -7   2   7    22550.86    21828.13    561.85 o 
  -6   2   7      223.08      178.40     70.59 o 
  -4   2   7     4102.64     3392.22    145.09 o 
  -3   2   7   156428.23   141661.80   1984.54 o 
  -2   2   7    56112.73    52902.09   1206.30 o 
  -1   2   7      292.89      178.26     43.16 o 
   0   2   7     9053.74     9656.22    255.02 o 
   1   2   7     8228.30     7619.04    297.56 o 
   2   2   7    11086.79    10256.46    358.53 o 
   3   2   7       42.01       56.10     45.71 o 
   4   2   7    47323.46    45741.62   1476.63 o 
   5   2   7    12287.85    12559.33    368.81 o 
   6   2   7     6469.50     5799.57    265.43 o 
   7   2   7       82.28       42.28     61.03 o 
   8   2   7     4670.30     4627.36    263.18 o 
   9   2   7     6860.99     7172.45    342.43 o 
 -13   3   7      263.35      472.21    158.52 o 
 -12   3   7     1669.47     1778.74    263.85 o 
 -11   3   7     3990.74     3439.60    286.49 o 
 -10   3   7     3298.72     3150.87    260.05 o 
  -9   3   7     2326.32     2434.17    223.87 o 
  -8   3   7     2499.60     2242.87    206.14 o 
  -7   3   7     1071.83     1207.63    154.72 o 
  -6   3   7     8389.88     8047.25    329.91 o 
  -5   3   7    11910.41    13058.20    293.78 o 
  -4   3   7     1389.70     1103.51     94.95 o 
  -3   3   7    27680.77    26635.40    600.08 o 
  -2   3   7     1765.66     2069.54    118.34 o 
  -1   3   7      319.43      313.33     56.65 o 
   0   3   7     2211.69     1972.11    156.15 o 
   1   3   7    24059.45    22753.40    532.71 o 
   2   3   7     2711.25     2382.06    185.02 o 
   3   3   7     2438.21     2728.47    208.18 o 
   4   3   7      672.09      460.08    112.35 o 
   5   3   7      808.53      725.36    140.61 o 
   6   3   7      742.02      574.08    109.12 o 
   7   3   7      670.22      681.06    127.22 o 
   8   3   7     7320.41     8142.53    354.34 o 
   9   3   7      409.73      331.36    110.55 o 
 -12   4   7      914.59     1064.35    199.98 o 
 -11   4   7       36.17       34.59     75.00 o 
 -10   4   7     1175.35     1138.61    184.67 o 
  -9   4   7      786.96      966.51    163.28 o 
  -8   4   7      524.71      472.31    116.91 o 
  -7   4   7     1723.20     1505.28    205.74 o 
  -6   4   7     5526.47     5711.07    285.61 o 
  -5   4   7     1954.39     2269.30    133.32 o 
  -4   4   7       73.31       50.95     39.32 o 
  -3   4   7     1006.36     1213.13    124.66 o 
  -2   4   7     2323.56     2304.48    131.26 o 
  -1   4   7      947.76     1114.44     97.10 o 
   0   4   7      980.13      851.02    121.85 o 
   1   4   7      133.81      168.50     72.41 o 
   2   4   7      227.38      163.05     76.93 o 
   3   4   7      400.04      537.33    121.16 o 
   4   4   7      529.70      453.83    116.55 o 
   5   4   7       23.55      -16.83     56.29 o 
   6   4   7      238.31      155.71    149.65 o 
   7   4   7       55.81       77.65     83.33 o 
   8   4   7       26.12       52.14     79.54 o 
 -12   5   7     3441.26     3340.99    408.79 o 
 -11   5   7       10.93       27.88     69.47 o 
 -10   5   7      877.35      881.86    169.06 o 
  -9   5   7      512.06      302.25    108.08 o 
  -8   5   7     3403.36     3573.06    254.96 o 
  -7   5   7       15.57       28.12     58.87 o 
  -6   5   7     9761.03    10153.09    383.80 o 
  -5   5   7    30030.22    30255.25    494.68 o 
  -4   5   7     1979.82     2107.52    133.00 o 
  -3   5   7      242.80      238.39     59.88 o 
  -2   5   7     9671.18     9860.37    278.38 o 
  -1   5   7    23836.66    24539.13    566.81 o 
   0   5   7     2797.53     3294.06    217.94 o 
   1   5   7     7292.42     7351.58    343.29 o 
   2   5   7     7921.19     6983.63    335.48 o 
   3   5   7      445.89      476.62    116.46 o 
   4   5   7      772.19     1090.70    168.43 o 
   5   5   7     2560.21     2883.20    255.59 o 
   6   5   7    11720.68    10677.31    712.96 o 
   7   5   7      323.08      154.88    100.46 o 
 -12   6   7      187.16      276.31    168.79 o 
 -11   6   7       55.82       39.98     71.93 o 
 -10   6   7      465.46      539.62    139.36 o 
  -9   6   7    30642.50    30343.94    766.44 o 
  -8   6   7     9306.94     9657.31    417.60 o 
  -7   6   7        7.87       53.18     63.27 o 
  -6   6   7     4349.23     5078.34    281.30 o 
  -5   6   7     1301.80     1452.14    128.23 o 
  -4   6   7     1552.15     1751.20    136.20 o 
  -3   6   7      516.15      612.19     90.71 o 
  -2   6   7    35643.08    36255.45    908.83 o 
  -1   6   7     9968.13    10975.96    396.79 o 
   0   6   7      637.65      427.96    111.02 o 
   1   6   7       25.92        7.62     50.82 o 
   2   6   7     5897.20     6401.99    594.21 o 
   3   6   7     4308.72     4822.30    302.01 o 
   4   6   7      189.33       88.68    110.18 o 
   5   6   7     2170.36     1677.17    325.49 o 
   6   6   7     3821.89     2733.58    406.78 o 
 -12   7   7     1192.07     1125.92    208.31 o 
 -11   7   7     1399.69     1387.33    213.45 o 
 -10   7   7      208.24       68.19     76.91 o 
  -9   7   7     2344.97     2365.29    237.20 o 
  -8   7   7      338.17      303.68    105.12 o 
  -7   7   7     1588.79     1244.70    207.08 o 
  -6   7   7     1234.28      840.26    143.18 o 
  -5   7   7     5456.34     5468.90    236.08 o 
  -4   7   7      375.33      321.27     79.30 o 
  -3   7   7     2569.95     2685.43    168.60 o 
  -2   7   7       97.44       57.78     62.05 o 
  -1   7   7      166.02       35.94     83.98 o 
   0   7   7     1183.79      987.56    233.79 o 
   1   7   7     3406.94     3585.77    391.66 o 
   2   7   7     3359.62     3871.96    420.89 o 
   3   7   7      155.09      -56.77     77.26 o 
   4   7   7     4485.98     4427.88    477.32 o 
   5   7   7     1341.30     1592.52    335.90 o 
 -11   8   7      108.98       80.69     91.61 o 
 -10   8   7      373.51      496.16    147.01 o 
  -9   8   7       89.80       90.20     95.63 o 
  -8   8   7      725.87      717.22    150.41 o 
  -7   8   7     1213.37     1514.25    281.82 o 
  -6   8   7      405.78      720.51    208.93 o 
  -5   8   7       40.31       48.30     53.06 o 
  -4   8   7      474.71      429.77    117.56 o 
  -3   8   7      706.26      691.63    137.49 o 
  -2   8   7      280.80      203.22    129.32 o 
  -1   8   7      412.68      531.40    194.49 o 
   0   8   7       67.28       65.17    111.86 o 
   1   8   7       32.36        9.07     94.05 o 
   2   8   7        6.02      122.60    132.35 o 
   3   8   7     1070.68     1152.82    295.93 o 
   4   8   7       13.15        6.05    118.24 o 
 -10   9   7      432.12      611.68    228.08 o 
  -9   9   7      436.35      357.07    190.79 o 
  -8   9   7     2528.30     2738.62    382.93 o 
  -7   9   7     6927.39     8070.09    591.19 o 
  -6   9   7      126.58      332.54    166.27 o 
  -5   9   7     6102.35     6648.74    293.93 o 
  -4   9   7     6118.36     6291.69    289.02 o 
  -3   9   7       69.53       55.42    107.49 o 
  -2   9   7       83.06       94.72    112.53 o 
  -1   9   7     5193.91     5812.48    524.35 o 
   0   9   7    13175.85    12244.03    766.20 o 
   1   9   7      277.72      221.70    170.30 o 
   2   9   7      635.21      927.09    289.21 o 
  -9  10   7     1535.02     1563.63    335.90 o 
  -8  10   7    15558.23    16109.61    887.46 o 
  -7  10   7     6273.01     6528.96    560.62 o 
  -6  10   7        5.68       49.38    122.94 o 
  -5  10   7       45.46       49.59     68.02 o 
  -4  10   7     2272.26     2300.86    250.88 o 
  -3  10   7     2270.95     1925.61    240.65 o 
  -2  10   7      379.40      278.49    121.29 o 
  -1  10   7     5808.87     5180.31    531.06 o 
   0  10   7     4778.53     4532.35    503.52 o 
  -6  11   7       58.54      129.32    168.29 o 
  -5  11   7      855.01     1184.39    206.35 o 
  -4  11   7      368.75      433.60    147.23 o 
  -3  11   7       60.66       26.01     86.34 o 
   0 -14   8     5084.18     4501.83    354.14 o 
   1 -14   8     1831.41     1835.83    248.33 o 
   2 -14   8        3.41      -16.22     78.19 o 
   3 -14   8     4959.64     4663.27    349.98 o 
   4 -14   8     3819.61     3912.44    318.28 o 
   5 -14   8     1628.65     1401.99    220.01 o 
   6 -14   8     6612.77     6373.38    403.64 o 
   7 -14   8     3771.95     3699.15    324.18 o 
  -2 -13   8      676.39      621.57    167.67 o 
  -1 -13   8     3064.49     3206.64    298.65 o 
   0 -13   8      145.24      249.43    111.78 o 
   1 -13   8      191.16      110.83     87.22 o 
   2 -13   8     5665.16     5960.47    377.36 o 
   3 -13   8    28832.50    29700.87   1517.95 o 
   4 -13   8     5040.82     5111.24    345.09 o 
   5 -13   8        1.91      -17.56     65.00 o 
   6 -13   8      203.25      164.25    127.64 o 
   7 -13   8     1339.05     1257.50    202.30 o 
   8 -13   8     1376.11     1699.16    227.59 o 
  -4 -12   8        2.67       -0.88     85.58 o 
  -3 -12   8      606.73      795.82    177.54 o 
  -2 -12   8       10.12       16.37     75.36 o 
  -1 -12   8       29.06      139.43     93.70 o 
   0 -12   8      400.63      432.99    130.40 o 
   1 -12   8     3249.15     3153.53    263.49 o 
   2 -12   8       20.98       75.12     72.67 o 
   3 -12   8      966.53      867.93    162.85 o 
   4 -12   8     1001.56      955.30    167.61 o 
   5 -12   8      859.48      838.84    213.30 o 
   6 -12   8     1281.97     1162.36    184.02 o 
   7 -12   8      445.38      289.25    113.88 o 
   8 -12   8     3543.06     3356.11    279.19 o 
   9 -12   8     2342.28     2586.79    386.96 o 
  -5 -11   8      121.18       76.25    134.70 o 
  -4 -11   8      456.74      528.04    150.17 o 
  -3 -11   8     3625.13     3626.07    285.00 o 
  -2 -11   8     1199.03     1186.41    185.25 o 
  -1 -11   8     3192.67     2715.15    415.01 o 
   0 -11   8     1337.81     1069.23    171.36 o 
   1 -11   8     1679.19     1507.35    191.08 o 
   2 -11   8      588.04      540.78    131.01 o 
   3 -11   8      387.82      427.08    118.91 o 
   4 -11   8      855.09      811.78    150.71 o 
   5 -11   8      398.49      250.15     98.86 o 
   6 -11   8      852.08      887.24    155.21 o 
   7 -11   8        8.78       59.31     70.12 o 
   8 -11   8     1349.77     1332.19    280.48 o 
   9 -11   8       53.33       93.72    140.07 o 
  10 -11   8      140.66      110.85    134.36 o 
  -7 -10   8     6023.61     6279.72    598.24 o 
  -6 -10   8     4213.65     3596.86    443.39 o 
  -5 -10   8      262.41      286.86    175.01 o 
  -4 -10   8      950.07     1151.72    183.72 o 
  -3 -10   8     3675.57     3881.11    411.99 o 
  -2 -10   8     3921.81     4559.38    294.76 o 
  -1 -10   8      373.76      479.39    120.50 o 
   0 -10   8    20055.69    20084.04   1517.44 o 
   1 -10   8    23241.16    22782.97   1435.48 o 
   2 -10   8        1.25       -3.76     52.56 o 
   3 -10   8      377.53      338.50    101.28 o 
   4 -10   8    12912.71    12091.42    444.08 o 
   5 -10   8    35759.59    34601.88   2816.89 o 
   6 -10   8     1312.22     1209.15    163.33 o 
   7 -10   8     5339.99     5172.83    304.51 o 
   8 -10   8     8689.30     9526.23    622.09 o 
   9 -10   8     1801.02     1641.23    300.97 o 
  10 -10   8      296.21      218.34    160.56 o 
  -8  -9   8      360.90      230.77    174.00 o 
  -7  -9   8     4538.34     4402.35    491.43 o 
  -6  -9   8       35.87        8.06    104.13 o 
  -5  -9   8       20.91       -2.35     99.43 o 
  -4  -9   8     2919.25     3007.74    241.57 o 
  -3  -9   8    37861.13    39600.79   2590.15 o 
  -2  -9   8     2679.84     2722.75    217.81 o 
  -1  -9   8       11.90        0.38     46.87 o 
   0  -9   8     5959.49     6110.33    308.93 o 
   1  -9   8      989.59      821.10    132.54 o 
   2  -9   8     1551.85     2141.64    184.60 o 
   3  -9   8     1109.48     1483.66    162.36 o 
   4  -9   8    43547.81    44160.66   1587.15 o 
   5  -9   8     8678.65     8658.59    358.25 o 
   6  -9   8     4013.74     4593.85    268.21 o 
   7  -9   8        4.66        5.71     98.08 o 
   8  -9   8     7619.75     8926.15    398.39 o 
   9  -9   8     2382.77     2722.50    245.22 o 
  10  -9   8     1714.87     1674.16    173.80 o 
  11  -9   8     2762.80     2595.03    271.83 o 
  -8  -8   8      697.03      734.62    254.62 o 
  -7  -8   8      480.94      512.93    207.59 o 
  -6  -8   8     1538.79     1377.21    283.84 o 
  -5  -8   8     5114.75     4448.04    425.25 o 
  -4  -8   8      402.68      302.48     96.93 o 
  -3  -8   8     1167.67     1070.40    168.79 o 
  -2  -8   8     2744.75     2793.66    361.77 o 
  -1  -8   8       25.28       -0.64     44.76 o 
   0  -8   8      303.06      356.73     92.99 o 
   1  -8   8      289.09      329.70     86.04 o 
   2  -8   8     6516.37     6064.33    282.20 o 
   3  -8   8      374.58      209.19     70.29 o 
   4  -8   8      339.07      373.36     70.66 o 
   5  -8   8     2322.66     2460.82    196.90 o 
   6  -8   8      141.92      146.12     54.12 o 
   7  -8   8        4.45       -4.01     44.04 o 
   8  -8   8     2718.01     2987.06    192.57 o 
   9  -8   8     4382.32     4362.91    238.04 o 
  10  -8   8     3438.99     3255.88    222.33 o 
  11  -8   8       11.32       55.20     90.62 o 
  -9  -7   8     1817.54     1455.28    232.52 o 
  -8  -7   8     1150.61     1274.08    298.62 o 
  -7  -7   8     3671.06     3637.17    407.45 o 
  -6  -7   8     2502.85     1952.94    309.03 o 
  -5  -7   8     2582.08     2605.27    318.77 o 
  -4  -7   8      294.02      155.83     67.67 o 
  -3  -7   8        5.62        6.11     41.64 o 
  -2  -7   8      363.27      540.69    105.22 o 
  -1  -7   8      105.53       96.47     40.09 o 
   0  -7   8       10.14        1.02     28.49 o 
   1  -7   8      679.66      659.47     95.74 o 
   2  -7   8    10950.34    11968.16    425.77 o 
   3  -7   8     1439.12     1879.63    120.09 o 
   4  -7   8      219.19      119.82     43.82 o 
   5  -7   8     2322.18     2065.45    132.29 o 
   7  -7   8     1509.92     1810.05    152.52 o 
   8  -7   8       81.73       64.50     54.75 o 
   9  -7   8     3720.42     3578.14    219.33 o 
  10  -7   8      382.99      505.13    113.49 o 
  11  -7   8     2168.84     2335.23    265.28 o 
 -10  -6   8      248.56      236.80    123.20 o 
  -9  -6   8     2828.62     2994.67    298.58 o 
  -8  -6   8     1754.33     1705.12    223.43 o 
  -7  -6   8      222.37      424.00    120.87 o 
  -6  -6   8    24509.17    25225.75   2081.93 o 
  -5  -6   8    30593.36    30612.64    653.11 o 
  -4  -6   8       57.43       73.21     44.79 o 
  -3  -6   8      316.37      456.33     73.22 o 
  -2  -6   8    34970.18    35290.42   1058.32 o 
  -1  -6   8    80532.70    79820.63   2204.15 o 
   0  -6   8     1937.83     1983.13    125.79 o 
   1  -6   8    26124.07    26204.90    864.11 o 
   2  -6   8    38832.10    38540.82   1827.69 o 
   3  -6   8     5160.56     4674.97    176.05 o 
   4  -6   8     2258.31     2053.57    122.33 o 
   5  -6   8    17749.19    18722.33    453.33 o 
   6  -6   8    85873.19    87121.15   2200.02 o 
   7  -6   8     1038.48     1270.97    132.51 o 
   8  -6   8      109.22       81.42     57.56 o 
   9  -6   8     3611.97     3486.82    218.59 o 
  10  -6   8     2581.48     2518.59    218.28 o 
  11  -6   8     1816.73     2105.96    256.60 o 
 -10  -5   8     1625.81     1423.23    181.43 o 
  -9  -5   8    17335.54    17826.65    506.56 o 
  -8  -5   8        4.73       23.28     53.20 o 
  -7  -5   8       10.92       39.90     54.70 o 
  -6  -5   8     9244.75    10024.40    392.64 o 
  -5  -5   8       51.61       38.41     51.16 o 
  -4  -5   8      143.94      149.88     50.06 o 
  -3  -5   8     1391.11     1668.78    115.17 o 
  -2  -5   8    89087.34    88889.19   1875.45 o 
  -1  -5   8     7913.68     7621.42    219.29 o 
   0  -5   8     6900.62     6644.48    201.36 o 
   1  -5   8      211.62      172.70     45.00 o 
   2  -5   8    16719.35    17150.67    822.79 o 
   3  -5   8     5386.26     5517.84    179.90 o 
   4  -5   8     4464.49     4887.44    260.83 o 
   5  -5   8    22740.46    21452.12    434.58 o 
   6  -5   8     9170.45     8345.28    286.74 o 
   7  -5   8    11131.77    10398.04    444.99 o 
   8  -5   8     1355.79     1280.67    141.97 o 
   9  -5   8     2338.26     2172.39    186.13 o 
  10  -5   8      388.25      308.93     97.18 o 
  11  -5   8     5360.72     5907.65    392.82 o 
 -11  -4   8     3135.91     3242.31    253.31 o 
 -10  -4   8      208.49      133.82     82.34 o 
  -9  -4   8       71.86       15.10     57.43 o 
  -8  -4   8     1733.24     1691.72    163.19 o 
  -7  -4   8     1600.83     1519.87    146.83 o 
  -6  -4   8       10.40       48.35     46.50 o 
  -5  -4   8     3076.65     3092.67    261.33 o 
  -4  -4   8    15729.82    15609.62    473.18 o 
  -3  -4   8      196.93      244.59     53.01 o 
  -2  -4   8       79.91       22.62     26.96 o 
  -1  -4   8     1819.92     2105.79    114.12 o 
   0  -4   8     2982.10     2947.28    130.45 o 
   1  -4   8      552.17      669.62     67.93 o 
   2  -4   8     3992.64     3767.34    138.38 o 
   3  -4   8    18641.37    18803.67   1180.70 o 
   4  -4   8     3228.26     3757.45    221.18 o 
   5  -4   8       20.59        5.05     33.65 o 
   6  -4   8       43.24       87.16     49.71 o 
   7  -4   8        8.36       98.16     85.65 o 
   8  -4   8      259.29      238.00     74.10 o 
   9  -4   8      754.18      528.64    110.74 o 
  10  -4   8      246.24      231.36     86.74 o 
  11  -4   8     1149.32     1287.32    223.49 o 
 -11  -3   8     3560.62     2827.01    287.25 o 
 -10  -3   8       57.23       -7.44     57.24 o 
  -9  -3   8      139.70       83.89     61.43 o 
  -8  -3   8     6548.83     7286.94    298.06 o 
  -7  -3   8      990.01      873.59    117.34 o 
  -6  -3   8      141.16      127.42     53.46 o 
  -5  -3   8      723.29      666.58     92.05 o 
  -4  -3   8    26512.85    29521.14    570.26 o 
  -3  -3   8     9300.68     9631.95    211.95 o 
  -2  -3   8      438.14      352.21     57.07 o 
  -1  -3   8    13361.44    12719.39    263.81 o 
   1  -3   8    11191.11    11878.24    255.25 o 
   2  -3   8     1016.89      864.33    157.04 o 
   3  -3   8    24025.31    22779.43    879.90 o 
   4  -3   8     6251.20     5603.90    270.84 o 
   5  -3   8     6927.03     8004.91    312.49 o 
   6  -3   8      125.63       78.30     50.31 o 
   7  -3   8     3744.98     3522.23    204.99 o 
   8  -3   8     5795.41     5187.79    257.97 o 
   9  -3   8       47.02       77.93     60.32 o 
  10  -3   8     2044.94     2358.82    209.30 o 
  11  -3   8       96.94       42.32     91.92 o 
 -12  -2   8     9096.31     9378.67    503.09 o 
 -11  -2   8     9648.25     8353.61    455.82 o 
 -10  -2   8      876.25      882.98    173.88 o 
  -9  -2   8      181.18      150.99     87.19 o 
  -8  -2   8     8502.50     8730.26    321.81 o 
  -7  -2   8    22344.30    23291.43    582.05 o 
  -6  -2   8       17.78       40.71     41.56 o 
  -5  -2   8    25144.34    27558.45    945.54 o 
  -4  -2   8    54474.15    57215.80    703.83 o 
  -3  -2   8     3813.90     4307.17    149.88 o 
  -2  -2   8      155.02      115.71     31.67 o 
  -1  -2   8    34923.14    40000.18    830.64 o 
   0  -2   8   139027.41   148150.94   6082.98 o 
   1  -2   8     2922.72     2917.90    178.08 o 
   2  -2   8     2508.63     2313.61    188.78 o 
   3  -2   8    18130.28    16104.96    471.27 o 
   4  -2   8     9394.83     9845.11    361.85 o 
   5  -2   8     4914.63     4997.57    223.59 o 
   6  -2   8     3684.04     3641.38    203.46 o 
   7  -2   8    25559.92    24395.44    533.55 o 
   8  -2   8        7.13       65.25     59.69 o 
   9  -2   8     1683.29     1775.00    181.24 o 
  10  -2   8      107.20      238.12     90.38 o 
  11  -2   8     1510.44     1661.66    254.95 o 
 -12  -1   8     3070.19     2764.95    293.15 o 
 -11  -1   8      111.75      144.09     94.60 o 
 -10  -1   8       34.57       44.39     72.32 o 
  -9  -1   8     1615.94     1812.15    210.56 o 
  -8  -1   8    34430.27    31501.12    731.64 o 
  -7  -1   8     3040.96     3083.94    223.25 o 
  -6  -1   8     3619.28     3201.21    215.15 o 
  -5  -1   8     1279.76     1489.67    149.18 o 
  -4  -1   8     5245.37     5923.89    188.84 o 
  -3  -1   8     2501.91     2441.27    122.53 o 
  -2  -1   8      190.97      399.24     58.47 o 
  -1  -1   8    41329.48    43933.96   1352.78 o 
   0  -1   8    15152.10    15970.77    639.77 o 
   1  -1   8    17430.78    16574.51    424.91 o 
   2  -1   8     6798.71     6245.45    272.64 o 
   3  -1   8    13124.42    13412.53    413.40 o 
   4  -1   8     2286.10     2237.04    184.15 o 
   5  -1   8     3164.32     3325.55    189.28 o 
   6  -1   8        5.92      134.13    110.71 o 
   7  -1   8     1429.46     1751.83    163.48 o 
   8  -1   8     1973.00     2178.02    189.90 o 
   9  -1   8     1035.07      926.84    143.09 o 
  10  -1   8      688.93      581.29    158.50 o 
 -12   0   8        7.95       56.77     81.35 o 
 -11   0   8     1198.12     1174.53    200.77 o 
 -10   0   8     2220.56     1905.73    223.60 o 
  -9   0   8        6.38      -11.54     54.10 o 
  -8   0   8       41.16       64.65     65.64 o 
  -7   0   8      132.61      119.94     69.34 o 
  -6   0   8      271.60      418.96     99.18 o 
  -5   0   8     1608.15     1335.04    142.96 o 
  -4   0   8      944.83     1058.26     88.30 o 
  -3   0   8     7462.21     7889.26    362.59 o 
  -2   0   8      658.17      575.95     67.65 o 
  -1   0   8      235.91      357.76     53.60 o 
   0   0   8     1354.42     1264.97    129.28 o 
   1   0   8      229.60      190.08     66.64 o 
   2   0   8     3767.58     3221.54    216.83 o 
   3   0   8      787.41      736.27    120.50 o 
   4   0   8      337.81      281.27     87.02 o 
   5   0   8     2455.53     2922.58    223.27 o 
   6   0   8     3800.94     3612.46    209.73 o 
   7   0   8      143.63      186.54     70.46 o 
   8   0   8      556.33      443.75    105.61 o 
   9   0   8       26.19      -14.12     53.33 o 
  10   0   8       13.51       -4.76     74.09 o 
 -12   1   8      908.76      741.84    246.89 o 
 -11   1   8      206.90      219.14    108.25 o 
 -10   1   8     7923.72     9013.63    437.27 o 
  -9   1   8      323.49      407.31    119.31 o 
  -8   1   8      677.34      325.83    100.92 o 
  -7   1   8     6580.42     6340.76    421.73 o 
  -6   1   8     2031.88     2138.83    178.07 o 
  -5   1   8     2638.59     2406.66    177.83 o 
  -4   1   8      171.69       85.41     40.72 o 
  -3   1   8    39517.78    38475.71    485.95 o 
  -2   1   8     8585.51     8373.51    222.22 o 
  -1   1   8      909.94      883.42     77.70 o 
   0   1   8      110.13      120.02     52.13 o 
   1   1   8     8275.58     7166.41    297.60 o 
   2   1   8     5378.16     5016.21    260.76 o 
   3   1   8      883.31      790.97    128.42 o 
   4   1   8     6903.36     7020.48    333.21 o 
   5   1   8      102.75      207.69     86.34 o 
   6   1   8     1678.89     1516.09    155.66 o 
   7   1   8      190.34      257.15     84.43 o 
   8   1   8     2109.67     1925.51    188.97 o 
   9   1   8      283.66      147.11     85.16 o 
 -12   2   8       33.43       48.87     80.04 o 
 -11   2   8    12333.35    11043.16    505.79 o 
 -10   2   8    18126.53    18649.37    624.21 o 
  -9   2   8       67.63       12.76     57.82 o 
  -8   2   8      159.12       80.42     64.10 o 
  -7   2   8    20906.07    23671.25    833.38 o 
  -6   2   8    67961.57    66838.38    959.47 o 
  -5   2   8     5555.90     5115.50    257.36 o 
  -4   2   8    16214.74    14344.87    311.64 o 
  -3   2   8    21116.73    18344.87    621.39 o 
  -2   2   8     1434.20     1498.75    102.55 o 
  -1   2   8     9383.69     8681.77    463.88 o 
   0   2   8    13257.05    11905.43    395.69 o 
   1   2   8    49673.76    45316.91    768.97 o 
   2   2   8      198.24      237.56     80.86 o 
   3   2   8     2420.35     2221.37    192.07 o 
   4   2   8     1413.49     1512.11    177.53 o 
   5   2   8     1966.48     1851.01    225.06 o 
   6   2   8       17.89       39.33     62.31 o 
   7   2   8       94.85      180.68     76.79 o 
   8   2   8     2844.16     2493.55    216.27 o 
   9   2   8       32.85      104.56     87.16 o 
 -12   3   8      732.06      588.46    164.50 o 
 -11   3   8      569.56      485.66    143.09 o 
 -10   3   8       80.13       78.74     85.49 o 
  -9   3   8      109.14      107.24    143.10 o 
  -8   3   8      185.97      191.58     83.17 o 
  -7   3   8    16744.16    18494.55    539.17 o 
  -6   3   8     3347.88     3352.63    225.54 o 
  -5   3   8     2881.96     3546.69    164.96 o 
  -4   3   8     4499.20     5168.84    196.65 o 
  -3   3   8     3212.20     3377.58    158.22 o 
  -2   3   8      794.26      809.23     87.05 o 
  -1   3   8     2454.03     2340.41    176.94 o 
   0   3   8      157.63       61.81     50.19 o 
   1   3   8      635.44      858.44    133.71 o 
   2   3   8     2323.21     1956.13    189.36 o 
   3   3   8     5768.49     5362.58    301.01 o 
   4   3   8     1756.62     1855.42    200.50 o 
   5   3   8      480.59      540.94    134.10 o 
   6   3   8     3938.50     3606.92    284.29 o 
   7   3   8     2187.08     2227.40    249.47 o 
   8   3   8      101.13       60.50     97.47 o 
 -12   4   8      108.30      110.07     98.96 o 
 -11   4   8        2.06       48.21     80.51 o 
 -10   4   8     1645.35     1350.31    199.62 o 
  -9   4   8     1372.96     1459.90    193.18 o 
  -8   4   8      485.04      414.80    115.41 o 
  -7   4   8       12.82       -0.64     55.72 o 
  -6   4   8      397.14      490.39    112.07 o 
  -5   4   8       26.20       19.88     32.55 o 
  -4   4   8     2174.33     2333.32    141.40 o 
  -3   4   8      334.29      320.75     67.66 o 
  -2   4   8      203.20      234.31     59.84 o 
  -1   4   8      847.05      923.98    131.00 o 
   0   4   8     4552.22     4904.02    270.16 o 
   1   4   8     1397.87     1662.26    174.94 o 
   2   4   8      170.08      143.83     76.16 o 
   3   4   8     1137.94     1167.94    167.62 o 
   4   4   8        1.74      -14.83     55.29 o 
   5   4   8      452.59      774.99    157.82 o 
   6   4   8      111.15      130.24    106.99 o 
   7   4   8     3089.95     3270.48    294.84 o 
 -12   5   8       20.74      -21.12     81.63 o 
 -11   5   8       25.31      -12.61     68.49 o 
 -10   5   8      664.80      750.33    164.10 o 
  -9   5   8    11220.02    10761.83    466.46 o 
  -8   5   8     2396.81     2378.97    356.73 o 
  -7   5   8       22.31        5.57     54.23 o 
  -6   5   8       36.64       -9.49     45.38 o 
  -5   5   8     7729.94     7894.50    267.49 o 
  -4   5   8     2128.83     1995.09    138.74 o 
  -3   5   8     3815.45     4215.61    195.54 o 
  -2   5   8     8530.92     7746.26    335.15 o 
  -1   5   8      186.19      199.89     79.23 o 
   0   5   8     3332.94     3145.87    225.57 o 
   1   5   8        0.84       38.78     56.62 o 
   2   5   8     9397.23     9624.34    411.25 o 
   3   5   8     1019.08      786.35    149.56 o 
   4   5   8      116.35       32.97     70.90 o 
   5   5   8     2152.22     2529.18    257.82 o 
   6   5   8       16.08      -37.06     67.30 o 
 -11   6   8      888.85      977.29    194.27 o 
 -10   6   8     3692.18     3682.33    321.12 o 
  -9   6   8     5575.62     5152.42    331.04 o 
  -8   6   8      100.22       22.63     64.90 o 
  -7   6   8      669.36      573.28    209.27 o 
  -6   6   8    13502.54    12660.22    454.92 o 
  -5   6   8    17910.28    18248.50    421.86 o 
  -4   6   8      766.61      923.61    113.62 o 
  -3   6   8      259.07      202.39     81.44 o 
  -2   6   8       44.71       42.68     51.15 o 
  -1   6   8     1124.16     1069.87    152.80 o 
   0   6   8       50.00       70.91     66.59 o 
   1   6   8     2348.12     2337.03    222.21 o 
   2   6   8     2827.29     2391.59    239.50 o 
   3   6   8       90.84       62.27     82.16 o 
   4   6   8      321.84      135.37    136.04 o 
   5   6   8      170.14      153.17    143.43 o 
 -11   7   8       64.12       85.82     95.12 o 
 -10   7   8     1422.06     1236.23    203.64 o 
  -9   7   8       84.68       72.11     80.21 o 
  -8   7   8      124.89      214.81     99.28 o 
  -7   7   8       68.83       43.29     74.59 o 
  -6   7   8      126.74       70.54     69.58 o 
  -5   7   8     1489.08     1408.75    139.60 o 
  -4   7   8     1203.70      944.47    120.94 o 
  -3   7   8     6355.11     6535.34    329.80 o 
  -2   7   8     1085.88      983.19    228.08 o 
  -1   7   8     1054.90      963.71    238.83 o 
   0   7   8      677.44      635.87    202.55 o 
   1   7   8     4870.56     4211.56    439.70 o 
   2   7   8       57.98      138.73    125.29 o 
   4   7   8      531.88      479.67    207.25 o 
 -10   8   8      185.94      115.10     98.40 o 
  -9   8   8      308.05      470.08    138.86 o 
  -8   8   8       80.19      136.38    126.97 o 
  -7   8   8      405.19      340.61    174.00 o 
  -6   8   8     1802.91     1843.44    304.66 o 
  -5   8   8     1753.35     2225.36    181.47 o 
  -4   8   8      237.06      340.61    156.87 o 
  -3   8   8      244.11      470.60    184.41 o 
  -2   8   8      463.59      367.81    172.32 o 
  -1   8   8      950.65     1389.63    290.56 o 
   0   8   8      105.83       71.21    122.27 o 
   1   8   8     3302.66     3611.64    439.03 o 
   2   8   8     3152.69     3782.28    457.50 o 
   3   8   8      784.42      885.78    284.17 o 
  -9   9   8     1699.49     2018.78    361.43 o 
  -8   9   8     8424.98     8254.50    628.14 o 
  -7   9   8       31.25        5.71    112.53 o 
  -6   9   8       12.83      184.08    152.16 o 
  -5   9   8       59.97       -6.32     70.94 o 
  -4   9   8     6030.62     6545.27    429.12 o 
  -3   9   8      874.95      659.71    224.05 o 
  -2   9   8      416.80      366.14    190.12 o 
  -1   9   8     3820.94     4368.43    473.29 o 
   0   9   8       15.16       28.89    118.57 o 
   1   9   8        5.40        9.07    114.88 o 
  -7  10   8        1.76       26.87    136.04 o 
  -5  10   8     2037.24     2835.03    386.63 o 
  -4  10   8     1993.93     1970.01    246.88 o 
  -3  10   8        8.27      -12.12     76.34 o 
  -2  10   8      846.52      507.21    222.37 o 
   0 -14   9     2355.93     2331.19    280.09 o 
   1 -14   9     1172.18     1327.04    222.57 o 
   2 -14   9      751.36      735.16    184.13 o 
   3 -14   9    15085.39    14386.76   1362.26 o 
   4 -14   9     1518.81     1556.63    233.78 o 
   5 -14   9      450.51      571.89    162.21 o 
   6 -14   9       30.78      127.73    164.26 o 
  -2 -13   9      339.82      307.89    127.68 o 
  -1 -13   9    10392.27     9287.29    483.79 o 
   0 -13   9    16556.77    14022.64    821.28 o 
   1 -13   9       99.74       41.95     85.94 o 
   2 -13   9     2823.53     2797.34    276.63 o 
   3 -13   9     5350.84     5963.80    375.54 o 
   4 -13   9      752.66      907.67    177.31 o 
   5 -13   9     1244.58     1346.23    207.25 o 
   6 -13   9     5205.53     4334.49    324.11 o 
   7 -13   9     9816.97     9816.89    482.18 o 
   8 -13   9       39.60      147.80    150.15 o 
  -4 -12   9       48.61      -25.79     82.47 o 
  -3 -12   9     1221.31      965.67    191.86 o 
  -2 -12   9       20.81       24.86     77.55 o 
  -1 -12   9     5174.67     4902.18    479.67 o 
   0 -12   9        5.05        1.19     68.49 o 
   1 -12   9     1841.16     1944.49    226.27 o 
   2 -12   9       88.60      107.77     81.29 o 
   3 -12   9      539.02      506.61    137.02 o 
   4 -12   9      527.79      378.83    122.99 o 
   5 -12   9     2599.02     2655.84    379.57 o 
   6 -12   9       26.16       -6.53     66.71 o 
   7 -12   9        5.54       30.57    103.46 o 
   8 -12   9     1004.85     1150.47    289.55 o 
   9 -12   9      354.48      247.56    174.33 o 
  -5 -11   9      255.93      190.46    178.03 o 
  -4 -11   9     3699.34     3843.26    303.54 o 
  -3 -11   9        2.43       26.19     76.24 o 
  -2 -11   9     1251.35     1156.42    186.86 o 
  -1 -11   9      109.80      164.73     92.72 o 
   0 -11   9      269.50      323.62    113.67 o 
   1 -11   9      191.77      225.48     99.38 o 
   2 -11   9     3482.26     3178.52    251.31 o 
   3 -11   9        7.30       45.65     63.36 o 
   4 -11   9       86.45      220.28     93.51 o 
   5 -11   9      106.00      152.36     86.50 o 
   6 -11   9     1084.05      836.94    157.26 o 
   7 -11   9       36.56      171.65    131.67 o 
   8 -11   9      289.39      352.70    186.09 o 
   9 -11   9     2177.18     1780.96    330.87 o 
  10 -11   9      141.01      -93.72    115.55 o 
  -6 -10   9     1927.21     1966.72    371.85 o 
  -5 -10   9       65.54      165.26    152.16 o 
  -4 -10   9     2170.78     1894.51    255.62 o 
  -3 -10   9    28415.92    27824.33   1790.37 o 
  -2 -10   9     4614.05     5338.17    322.01 o 
  -1 -10   9     1524.46     1293.77    178.24 o 
   0 -10   9      110.94       77.69     70.77 o 
   1 -10   9    17798.06    17559.91    546.40 o 
   2 -10   9     8564.80     8738.35    385.37 o 
   3 -10   9      587.38      571.74    126.11 o 
   4 -10   9    16393.36    16211.46    518.47 o 
   5 -10   9     2028.41     2021.99    202.17 o 
   6 -10   9     4315.53     4515.55    431.64 o 
   7 -10   9       12.82       22.51     84.98 o 
   8 -10   9     4910.45     5043.26    470.60 o 
   9 -10   9     4820.48     5132.95    486.72 o 
  10 -10   9     1022.13     1173.98    284.85 o 
  -7  -9   9     8463.79     7480.24    633.85 o 
  -6  -9   9     9645.63     8274.32    632.51 o 
  -5  -9   9       96.20      141.42    137.05 o 
  -4  -9   9     6567.22     6947.18    378.06 o 
  -3  -9   9    18994.46    20363.60   1560.61 o 
  -2  -9   9     1148.65     1197.40    193.14 o 
  -1  -9   9      952.94     1078.64    154.79 o 
   0  -9   9    17062.81    16135.03   1139.89 o 
   1  -9   9    32839.89    33553.40   1388.46 o 
   2  -9   9       95.52       -0.71     44.52 o 
   3  -9   9        6.67        3.51     48.99 o 
   4  -9   9     3759.73     3918.40    244.52 o 
   5  -9   9     1527.44     1366.79    255.62 o 
   6  -9   9      157.34      155.86    112.53 o 
   7  -9   9      145.91      251.93    140.74 o 
   8  -9   9    10557.24    11599.72    508.39 o 
   9  -9   9       52.02      -16.86     67.42 o 
  10  -9   9     1987.04     1811.91    184.63 o 
  -8  -8   9      340.15      202.55    163.59 o 
  -7  -8   9     4408.76     3295.55    411.15 o 
  -6  -8   9      133.74      251.26    160.23 o 
  -5  -8   9      290.01       54.42    103.46 o 
  -4  -8   9       98.75      186.33     85.21 o 
  -3  -8   9     1399.63     1317.04    202.38 o 
  -2  -8   9      228.92      346.43    119.92 o 
  -1  -8   9      127.05      214.61     79.55 o 
   0  -8   9     5737.07     5876.70    289.13 o 
   1  -8   9       57.32       36.92     43.82 o 
   2  -8   9     3948.23     2942.77    247.73 o 
   3  -8   9     2698.84     2105.38    173.40 o 
   4  -8   9     1277.72     1396.79    120.56 o 
   5  -8   9      655.84      589.58    117.87 o 
   6  -8   9     8357.99     8641.94    372.51 o 
   7  -8   9       51.33       95.44     58.97 o 
   8  -8   9      112.20       95.45     63.54 o 
   9  -8   9       32.79        8.77     56.37 o 
  10  -8   9      202.88      201.20     88.73 o 
  11  -8   9      248.29      246.95    120.09 o 
  -9  -7   9        6.56       18.79     84.69 o 
  -8  -7   9     1851.00     1740.73    258.65 o 
  -7  -7   9      895.86      736.97    235.13 o 
  -6  -7   9      771.57      942.21    244.54 o 
  -5  -7   9     1064.36      685.24    200.53 o 
  -4  -7   9     1741.10     1671.00    172.49 o 
  -3  -7   9      113.43       34.41     55.78 o 
  -2  -7   9     1669.38     2084.51    170.09 o 
  -1  -7   9     3435.17     3980.37    178.47 o 
   0  -7   9     1248.39     1246.49    108.61 o 
   1  -7   9        8.34       38.41     35.75 o 
   2  -7   9      796.66     1158.38    102.83 o 
   3  -7   9     2226.48     1988.25    127.32 o 
   4  -7   9       63.04      138.61     69.15 o 
   5  -7   9      573.32      463.68    109.64 o 
   6  -7   9      166.05      229.65     88.12 o 
   7  -7   9     1730.20     1905.51    164.18 o 
   8  -7   9        5.47        5.37     46.98 o 
   9  -7   9     1077.09     1221.06    152.23 o 
  10  -7   9     1998.57     1661.40    180.39 o 
  11  -7   9      704.91     1009.47    205.15 o 
 -10  -6   9      926.70      628.93    175.59 o 
  -9  -6   9    26772.82    26771.92    814.45 o 
  -8  -6   9     1721.00     1468.99    213.57 o 
  -7  -6   9       87.63      102.65     64.43 o 
  -6  -6   9      182.03       75.21     81.79 o 
  -5  -6   9    11713.25    12436.24    450.45 o 
  -4  -6   9     8430.91     8508.74    425.25 o 
  -3  -6   9      695.81      686.55     91.10 o 
  -2  -6   9    41701.97    43689.85   1435.84 o 
  -1  -6   9     4548.17     4938.58    192.43 o 
   0  -6   9     5909.24     6316.02    278.92 o 
   1  -6   9     1899.70     1868.47    119.82 o 
   2  -6   9    15355.01    15718.51    370.27 o 
   3  -6   9    11987.26    11899.55    713.29 o 
   4  -6   9     2998.61     3126.06    211.23 o 
   5  -6   9     4942.55     5380.61    341.78 o 
   6  -6   9      467.40      511.02     95.77 o 
   7  -6   9     1652.43     1728.67    157.65 o 
   8  -6   9        0.16      -35.68     42.96 o 
   9  -6   9      634.66      567.06    117.65 o 
  10  -6   9      875.16      644.01    131.49 o 
  11  -6   9     1029.81      793.63    188.56 o 
 -10  -5   9     6566.04     6322.58    329.23 o 
  -9  -5   9     9177.34     9825.54    405.21 o 
  -8  -5   9       15.31       70.24     61.77 o 
  -7  -5   9     1220.26     1142.19    139.73 o 
  -6  -5   9    13576.92    13517.33    385.06 o 
  -5  -5   9    24093.29    24409.05    935.32 o 
  -4  -5   9      591.67      600.16     85.82 o 
  -3  -5   9      181.83      258.13     60.11 o 
  -2  -5   9     3281.25     3477.01    160.76 o 
  -1  -5   9      627.88      794.17     85.43 o 
   0  -5   9      531.74      557.80     79.77 o 
   1  -5   9     6254.00     6755.19    324.81 o 
   2  -5   9    18523.16    18900.73    509.38 o 
   3  -5   9      961.78      788.48    120.66 o 
   4  -5   9    10081.05    10377.37    378.38 o 
   5  -5   9     1861.58     1949.11    187.33 o 
   6  -5   9     1073.82     1080.79    125.50 o 
   7  -5   9     3547.44     3469.95    206.77 o 
   8  -5   9     2011.50     1917.47    176.03 o 
   9  -5   9      489.59      344.37     97.74 o 
  10  -5   9      647.17      418.45    107.18 o 
  11  -5   9       47.54       90.47    100.57 o 
 -11  -4   9       39.08      -14.27     74.39 o 
 -10  -4   9      581.79      560.15    128.75 o 
  -9  -4   9       35.25       73.21     65.45 o 
  -8  -4   9     1610.49     1774.35    170.82 o 
  -7  -4   9        2.76       25.15     54.14 o 
  -6  -4   9     3563.17     4005.41    209.96 o 
  -5  -4   9       52.26      112.74     52.48 o 
  -4  -4   9     3861.25     3717.17    173.40 o 
  -3  -4   9     2999.11     3200.33    154.14 o 
  -2  -4   9      390.40      500.96     72.74 o 
  -1  -4   9     4876.33     4067.71    205.00 o 
   0  -4   9     4466.34     3568.10    201.94 o 
   1  -4   9     1142.05      924.64     79.35 o 
   2  -4   9      204.76      208.75     70.06 o 
   3  -4   9       73.04      189.75     70.39 o 
   4  -4   9     5311.15     6085.44    444.90 o 
   5  -4   9      313.55      458.55    109.80 o 
   6  -4   9     2097.06     2156.41    170.05 o 
   7  -4   9     1076.60     1246.23    142.92 o 
   8  -4   9     2589.28     2508.75    198.06 o 
   9  -4   9      858.26      963.83    146.57 o 
  10  -4   9     4602.16     5306.68    293.33 o 
 -11  -3   9     1437.06     1515.21    323.64 o 
 -10  -3   9      324.47      386.61    135.28 o 
  -9  -3   9       77.36       37.16     57.06 o 
  -8  -3   9     1280.80     1325.61    150.99 o 
  -7  -3   9     5262.06     5578.69    254.46 o 
  -6  -3   9      257.44      600.54    100.06 o 
  -5  -3   9      254.43      532.09     89.15 o 
  -4  -3   9        6.08       23.84     25.63 o 
  -3  -3   9    15872.01    16990.21    293.29 o 
  -2  -3   9        6.14        6.74     21.49 o 
  -1  -3   9     4586.64     6232.70    186.27 o 
   1  -3   9     4282.05     4065.50    220.78 o 
   2  -3   9      753.67      954.19    127.07 o 
   3  -3   9       22.22       91.13     58.25 o 
   4  -3   9    25355.58    27338.99   1496.62 o 
   5  -3   9     2370.06     2151.98    193.99 o 
   6  -3   9      415.17      401.96     91.39 o 
   7  -3   9      188.24      106.63     61.42 o 
   8  -3   9     1928.69     1895.33    179.22 o 
   9  -3   9        2.56       73.24     70.89 o 
  10  -3   9      105.63      271.32     98.25 o 
 -11  -2   9     3042.66     3435.66    309.13 o 
 -10  -2   9     1013.57     1219.66    196.54 o 
  -9  -2   9     1624.21     1483.19    201.28 o 
  -8  -2   9    22336.73    23120.30    648.40 o 
  -7  -2   9     8018.85     7993.97    571.27 o 
  -6  -2   9     2784.49     2261.79    154.11 o 
  -5  -2   9       56.04       12.34     34.89 o 
  -4  -2   9    15367.48    16463.18    291.88 o 
  -3  -2   9    10863.17    12436.39    246.41 o 
  -2  -2   9      480.93      404.40     53.83 o 
  -1  -2   9     7912.87     9458.04    252.94 o 
   0  -2   9     5742.34     6619.71    275.36 o 
   1  -2   9      795.73      843.30    193.48 o 
   2  -2   9      210.33      187.14     67.24 o 
   3  -2   9     3392.24     3408.68    220.53 o 
   4  -2   9     2072.09     1871.25    184.31 o 
   5  -2   9     1462.82     1575.74    182.06 o 
   6  -2   9      117.60       90.09     59.07 o 
   7  -2   9     1801.31     1803.93    171.69 o 
   8  -2   9      463.05      340.20     96.88 o 
   9  -2   9     1470.48     1839.46    194.33 o 
  10  -2   9        2.72       -0.58     67.65 o 
 -12  -1   9     3159.21     2928.30    307.42 o 
 -11  -1   9     3813.98     3322.39    301.82 o 
 -10  -1   9      147.89      188.52    102.85 o 
  -9  -1   9      361.61      370.13    119.26 o 
  -8  -1   9     5711.93     5399.38    320.62 o 
  -7  -1   9        2.26      -14.72     45.48 o 
  -6  -1   9      460.25      257.39     86.66 o 
  -5  -1   9     5346.27     4745.01    252.81 o 
  -4  -1   9    16978.53    17343.88    340.68 o 
  -3  -1   9       80.67      161.69    127.34 o 
  -2  -1   9    13447.92    12986.87    301.85 o 
  -1  -1   9      651.62      754.10     75.00 o 
   0  -1   9     1737.08     1729.85    227.57 o 
   1  -1   9      747.29      769.80    118.00 o 
   2  -1   9     1016.05     1033.09    136.47 o 
   3  -1   9      202.78      222.77     78.74 o 
   4  -1   9      635.69      448.72    108.81 o 
   5  -1   9     1982.78     1979.77    292.74 o 
   6  -1   9      210.18      140.91     81.79 o 
   7  -1   9     6548.40     6677.09    301.11 o 
   8  -1   9     1932.64     1698.56    181.08 o 
   9  -1   9     2148.75     2122.13    209.35 o 
  10  -1   9       64.71       69.72     77.64 o 
 -12   0   9      177.81      324.12    138.22 o 
 -11   0   9        4.52       67.66     83.84 o 
 -10   0   9      197.53       23.85     69.64 o 
  -9   0   9      559.13      367.42    115.31 o 
  -8   0   9      251.09      221.26     89.83 o 
  -7   0   9      239.88      171.74     81.73 o 
  -6   0   9     1252.99     1084.61    146.16 o 
  -5   0   9      943.43     1038.24    136.03 o 
  -4   0   9      240.07      114.40     43.44 o 
  -3   0   9      633.71      791.65     95.54 o 
  -2   0   9    16840.37    16389.62    526.06 o 
  -1   0   9      560.98      553.32     98.09 o 
   0   0   9     1610.48     1481.68    192.98 o 
   1   0   9     2835.93     3309.93    213.50 o 
   2   0   9     7684.60     7781.76    332.28 o 
   3   0   9      211.87      252.20     83.11 o 
   4   0   9    11981.52    11249.32    428.92 o 
   5   0   9     1572.42     1529.04    208.26 o 
   6   0   9        5.95       40.23     66.38 o 
   7   0   9      976.83      937.17    142.12 o 
   8   0   9      840.76      924.95    149.19 o 
   9   0   9      631.17      670.69    141.10 o 
 -12   1   9       54.43       33.22     87.66 o 
 -11   1   9      712.57      510.39    147.51 o 
 -10   1   9        9.24      -25.77     61.41 o 
  -9   1   9      255.58      308.88    109.80 o 
  -8   1   9       79.49       24.29     61.78 o 
  -7   1   9     3019.88     3796.45    255.43 o 
  -6   1   9     2155.92     2418.00    196.14 o 
  -5   1   9     2573.74     2772.87    197.00 o 
  -3   1   9     1759.12     2138.21    206.53 o 
  -2   1   9     6915.36     6908.12    292.92 o 
  -1   1   9       35.18       73.69     49.43 o 
   0   1   9      956.56      865.08    125.45 o 
   1   1   9      335.59      232.67     80.24 o 
   2   1   9     4636.69     5131.59    280.27 o 
   3   1   9      642.39      864.58    213.80 o 
   4   1   9        5.65      -18.21     46.96 o 
   5   1   9      672.63      815.11    151.07 o 
   6   1   9      394.92      340.40    115.02 o 
   7   1   9     1733.89     2523.24    257.83 o 
   8   1   9     1790.82     1924.70    200.26 o 
   9   1   9      953.65     1268.60    212.16 o 
 -12   2   9      280.87      191.54    111.62 o 
 -11   2   9      747.60      810.87    180.25 o 
 -10   2   9     4341.55     4371.33    318.71 o 
  -9   2   9     3900.39     4102.48    292.86 o 
  -8   2   9      711.63      598.99    133.33 o 
  -7   2   9    10539.23    10534.01    418.16 o 
  -6   2   9     5497.45     5642.02    294.04 o 
  -5   2   9        0.62       17.40     47.17 o 
  -4   2   9    13448.34    14522.98    331.23 o 
  -3   2   9    15641.38    16430.84    553.13 o 
  -2   2   9     1081.37      896.42    134.36 o 
  -1   2   9      916.53      825.56    123.58 o 
   0   2   9        6.76        2.64     44.73 o 
   1   2   9       28.24       29.29     50.11 o 
   2   2   9      157.78      210.61    118.24 o 
   3   2   9        0.95        9.08     54.31 o 
   4   2   9      235.30      260.36     96.96 o 
   5   2   9      239.42      200.52     93.18 o 
   6   2   9       36.67      -27.81     60.93 o 
   7   2   9       33.71       80.36     83.64 o 
   8   2   9     1580.73     1093.75    204.74 o 
 -12   3   9      354.08      310.57    134.58 o 
 -11   3   9     1796.15     1551.35    229.12 o 
 -10   3   9     3369.18     3564.36    290.31 o 
  -9   3   9      355.45      438.46    125.20 o 
  -8   3   9     2554.80     3199.29    261.84 o 
  -7   3   9        3.48       10.19     56.86 o 
  -6   3   9     6238.01     6579.33    320.72 o 
  -5   3   9       19.36       -7.01     45.81 o 
  -4   3   9     3689.90     3825.30    178.92 o 
  -3   3   9      211.77      152.51     53.59 o 
  -2   3   9      278.09      247.85     80.09 o 
  -1   3   9     4156.18     4100.75    246.56 o 
   0   3   9     1573.55     1668.52    176.44 o 
   1   3   9    11774.77    12153.63    440.34 o 
   2   3   9     8334.27     9213.56    671.81 o 
   3   3   9     1410.97     1692.23    199.92 o 
   4   3   9      632.49      692.98    171.98 o 
   5   3   9     9001.79     8927.74    434.46 o 
   6   3   9     1794.40     2163.30    246.35 o 
   7   3   9      493.33      278.35    218.00 o 
 -12   4   9       13.14      -25.77     75.24 o 
 -11   4   9      702.04      645.94    166.02 o 
 -10   4   9      806.45     1179.31    198.21 o 
  -9   4   9        3.05       45.17     74.26 o 
  -8   4   9     5357.10     5894.55    459.01 o 
  -7   4   9        4.50      -31.96     48.20 o 
  -6   4   9      881.53     1132.95    156.56 o 
  -5   4   9       37.20       26.29     58.62 o 
  -4   4   9     4116.20     4854.89    245.38 o 
  -3   4   9     1152.70     1272.49    154.04 o 
  -2   4   9     6257.25     6266.32    308.30 o 
  -1   4   9     6621.18     6399.86    317.76 o 
   0   4   9      219.38      184.72     82.59 o 
   1   4   9     1679.09     1834.77    194.39 o 
   2   4   9      568.87      625.67    132.84 o 
   3   4   9     4058.64     4323.15    296.90 o 
   4   4   9      804.82      737.89    156.96 o 
   5   4   9     9613.64    11205.39    631.33 o 
   6   4   9      443.20      175.64    104.73 o 
 -11   5   9       82.49      109.19     95.69 o 
 -10   5   9      460.80      542.72    147.54 o 
  -9   5   9      135.43      173.85     90.69 o 
  -8   5   9     1392.34     1381.57    190.34 o 
  -7   5   9       63.67       67.03     68.03 o 
  -6   5   9     4587.60     4314.30    275.66 o 
  -5   5   9      161.44       88.59     70.20 o 
  -4   5   9      994.38     1136.69    150.21 o 
  -3   5   9        7.62      104.50     82.63 o 
  -2   5   9      206.79      251.00     92.00 o 
  -1   5   9     1643.10     1974.77    301.31 o 
   0   5   9       68.61      105.85     79.01 o 
   1   5   9     1696.42     1931.79    208.15 o 
   2   5   9       23.89       32.78     70.39 o 
   3   5   9      929.29     1638.04    211.94 o 
   4   5   9     1364.61     1612.40    220.89 o 
   5   5   9       28.19      137.24    103.86 o 
 -11   6   9       23.11       66.47     92.85 o 
 -10   6   9     2280.50     2151.93    251.14 o 
  -9   6   9     1402.50     1310.14    256.63 o 
  -8   6   9       35.57      165.28     94.76 o 
  -7   6   9       17.93      -37.85     53.19 o 
  -6   6   9       67.57       39.77     72.96 o 
  -5   6   9     1694.25     1524.80    180.71 o 
  -4   6   9      506.71      813.75    310.38 o 
  -3   6   9      767.12      571.36    127.78 o 
  -2   6   9      227.59      169.00     83.06 o 
  -1   6   9      955.69     1086.87    164.17 o 
   0   6   9        4.98      -37.66     58.96 o 
   1   6   9       47.52       33.76     73.13 o 
   2   6   9     2620.96     2079.13    232.21 o 
   3   6   9    10034.87     8223.93    642.58 o 
   4   6   9      417.60      507.89    224.05 o 
 -10   7   9     1187.85     1094.54    200.91 o 
  -9   7   9        5.81       37.52     81.54 o 
  -8   7   9      476.36      414.19    128.58 o 
  -7   7   9     3498.32     3476.94    274.13 o 
  -6   7   9     1116.06     1476.97    274.43 o 
  -5   7   9     7244.82     7392.23    517.63 o 
  -4   7   9      731.33      799.80    147.72 o 
  -3   7   9      169.61      129.80    100.77 o 
  -2   7   9     1099.19     1049.03    244.54 o 
  -1   7   9     5526.56     6571.62    533.08 o 
   0   7   9       20.95       71.88    121.26 o 
   1   7   9      897.54      783.33    251.93 o 
   2   7   9     9421.40     8777.50    672.48 o 
   3   7   9     1156.52      987.22    293.58 o 
  -9   8   9      627.13      598.24    232.45 o 
  -8   8   9     1585.13     1612.67    312.73 o 
  -7   8   9     4725.49     4995.56    469.93 o 
  -4   8   9      658.36     1278.79    269.39 o 
  -3   8   9     1409.43     1804.47    315.41 o 
  -2   8   9      350.51      491.76    198.86 o 
  -1   8   9     5422.18     7022.40    586.82 o 
   0   8   9     1144.01      748.39    249.91 o 
   1   8   9      104.80       95.40    139.74 o 
  -8   9   9      836.62     1090.34    293.92 o 
  -7   9   9      950.82     1282.14    300.63 o 
  -4   9   9       42.40       73.90    143.43 o 
  -3   9   9      626.86     1169.62    285.18 o 
  -2   9   9      118.73      187.10    161.57 o 
  -1   9   9      173.48      127.31    154.85 o 
   1 -14  10     1305.31     1170.24    219.99 o 
   2 -14  10      638.68      891.81    195.79 o 
   3 -14  10       36.02       52.73     97.33 o 
   4 -14  10     3804.13     3675.87    315.48 o 
   5 -14  10       47.57      -28.71     77.31 o 
  -2 -13  10      643.43      942.00    201.71 o 
  -1 -13  10     9984.75     9243.60    484.77 o 
   0 -13  10     3288.16     2464.91    272.00 o 
   1 -13  10      344.28      557.63    156.03 o 
   2 -13  10        0.73       27.95     76.76 o 
   3 -13  10     2374.26     2378.26    258.90 o 
   4 -13  10     1148.86     1520.47    220.73 o 
   5 -13  10     1293.10     1479.32    291.56 o 
   6 -13  10     2116.57     1772.23    344.64 o 
   7 -13  10     5844.29     5756.38    557.94 o 
  -3 -12  10      228.60      113.37    111.56 o 
  -2 -12  10       37.39       92.95     93.57 o 
  -1 -12  10      875.67      624.34    156.56 o 
   0 -12  10     1144.14      831.50    173.29 o 
   1 -12  10      339.79      170.01     95.51 o 
   2 -12  10      112.06      133.50     91.42 o 
   3 -12  10     1154.75     1475.89    204.30 o 
   4 -12  10      394.65      380.31    120.46 o 
   5 -12  10     2218.31     2533.59    250.66 o 
   6 -12  10       81.23      136.04    130.67 o 
   7 -12  10     2489.57     2042.29    356.73 o 
   8 -12  10     2191.05     3104.76    436.34 o 
  -5 -11  10      716.35     1410.80    336.91 o 
  -4 -11  10      220.51      145.45    149.48 o 
  -3 -11  10      307.73      250.34    113.89 o 
  -2 -11  10     2380.64     2619.33    257.18 o 
  -1 -11  10     1334.76     1354.03    195.60 o 
   0 -11  10      279.84      235.42    113.20 o 
   1 -11  10      492.06      570.95    159.22 o 
   2 -11  10       51.62        6.80     62.47 o 
   3 -11  10     1402.12     1719.06    200.81 o 
   4 -11  10      101.02      136.92     84.81 o 
   5 -11  10     3719.29     3412.11    394.69 o 
   6 -11  10     2807.27     2958.98    391.66 o 
   7 -11  10      203.66      100.77    129.66 o 
   8 -11  10       46.61       36.61    104.80 o 
   9 -11  10      158.35       97.08    143.43 o 
  -6 -10  10     7037.23     6809.11    606.98 o 
  -5 -10  10      921.16      662.74    243.19 o 
  -4 -10  10       19.71       63.82    113.20 o 
  -3 -10  10       11.20       -1.34     69.65 o 
  -2 -10  10     4124.50     4407.45    297.26 o 
  -1 -10  10      149.53      146.87    108.16 o 
   0 -10  10      168.75      231.41     94.60 o 
   1 -10  10     4746.17     5029.43    302.41 o 
   2 -10  10      647.52      913.47    152.45 o 
   3 -10  10      664.77      810.69    144.63 o 
   4 -10  10      423.60      409.47    181.72 o 
   5 -10  10      661.92      808.86    226.40 o 
   6 -10  10      240.46      224.38    138.73 o 
   7 -10  10      312.61      267.38    153.51 o 
   8 -10  10     1160.05     1609.65    312.39 o 
   9 -10  10       43.66      119.25    121.26 o 
  10 -10  10        6.24       45.01    121.93 o 
  -7  -9  10    11872.88     9282.70    704.73 o 
  -6  -9  10     2760.21     2083.28    358.07 o 
  -5  -9  10      856.01      733.28    232.11 o 
  -4  -9  10      247.46      187.48     91.33 o 
  -3  -9  10     5054.14     5105.63    309.67 o 
  -2  -9  10      939.53      943.12    155.83 o 
  -1  -9  10     2468.55     2743.50    223.62 o 
   0  -9  10     5699.70     5305.81    298.18 o 
   1  -9  10     9658.27    10082.51    399.28 o 
   2  -9  10      195.72      285.35     95.33 o 
   3  -9  10      416.80      663.60    126.23 o 
   4  -9  10       84.39      143.43    119.92 o 
   5  -9  10      471.02      449.78    172.32 o 
   6  -9  10      713.72      815.57    228.75 o 
   7  -9  10      102.01      158.88    141.42 o 
   8  -9  10     8845.93    10397.23    676.85 o 
   9  -9  10     5382.30     5632.66    359.05 o 
  10  -9  10      905.54      806.41    145.54 o 
  -8  -8  10      301.93      291.09    130.39 o 
  -7  -8  10     2293.61     1726.21    337.58 o 
  -6  -8  10      890.57      716.82    231.44 o 
  -5  -8  10      248.70      252.26    145.78 o 
  -4  -8  10     1543.46     1350.52    258.98 o 
  -3  -8  10     1330.95     1069.63    155.09 o 
  -2  -8  10      141.61      398.90    106.38 o 
  -1  -8  10     5464.36     6409.33    312.77 o 
   0  -8  10      364.86      144.40     73.19 o 
   1  -8  10     3103.23     3855.70    238.32 o 
   2  -8  10     2016.84     2673.42    196.28 o 
   3  -8  10      666.21      791.48    129.39 o 
   4  -8  10       84.66      203.25     83.28 o 
   5  -8  10     4768.69     4179.52    266.06 o 
   6  -8  10      531.68      675.48    139.59 o 
   7  -8  10      989.95     1020.86    179.88 o 
   8  -8  10     3611.05     3796.39    251.69 o 
   9  -8  10      986.60     1045.83    153.42 o 
  10  -8  10       29.87      -21.62     63.82 o 
  -9  -7  10       25.73        5.45     93.98 o 
  -8  -7  10      192.48      360.60    135.49 o 
  -7  -7  10      170.42      243.53    155.19 o 
  -6  -7  10        0.45       49.38    113.54 o 
  -5  -7  10     1134.36     1356.38    262.00 o 
  -4  -7  10      124.80      106.46     72.75 o 
  -3  -7  10     2578.01     3491.58    233.24 o 
  -2  -7  10     4286.66     5541.68    222.84 o 
  -1  -7  10     5293.13     5323.20    213.21 o 
   0  -7  10     1689.05     1590.82    122.20 o 
   1  -7  10     2137.81     2365.21    142.47 o 
   2  -7  10     3262.37     4295.44    260.83 o 
   3  -7  10     2161.64     2407.64    192.88 o 
   4  -7  10      171.33      156.11     74.78 o 
   5  -7  10      446.54      487.11    135.71 o 
   6  -7  10     2597.03     3172.35    241.55 o 
   7  -7  10     1698.16     2043.56    218.37 o 
   8  -7  10       35.95       57.76     62.68 o 
   9  -7  10      858.75      954.84    147.31 o 
  10  -7  10        7.40       13.51     72.02 o 
  -9  -6  10       33.20       63.45     86.63 o 
  -8  -6  10     1093.21     1412.92    213.40 o 
  -7  -6  10      512.47      462.51    106.49 o 
  -6  -6  10     3379.01     3251.55    244.38 o 
  -5  -6  10     6821.31     7321.82    342.99 o 
  -4  -6  10        9.02       91.02     52.81 o 
  -3  -6  10     4002.67     4857.66    227.67 o 
  -2  -6  10      368.27      276.54     64.09 o 
  -1  -6  10      803.63      714.86     89.51 o 
   0  -6  10      333.67      384.07     70.02 o 
   1  -6  10      117.45      114.90     44.33 o 
   2  -6  10     3399.85     3691.68    226.93 o 
   3  -6  10     1840.65     2085.57    222.70 o 
   4  -6  10       35.65       61.50     58.80 o 
   5  -6  10      405.09      518.21    120.71 o 
   6  -6  10     1062.74     1020.50    162.13 o 
   7  -6  10        2.57        0.69     57.82 o 
   8  -6  10      205.50      339.61     98.22 o 
   9  -6  10     1683.92     1407.73    169.59 o 
  10  -6  10     1092.66      924.07    157.52 o 
 -10  -5  10      272.05      277.97    103.25 o 
  -9  -5  10      671.59      786.31    145.47 o 
  -8  -5  10      155.37       60.85     67.31 o 
  -7  -5  10        3.41       68.83     63.09 o 
  -6  -5  10     4395.39     4500.17    231.82 o 
  -5  -5  10    12232.84    11961.60    352.37 o 
  -4  -5  10      908.22      848.75    101.19 o 
  -3  -5  10      895.31     1017.63    104.22 o 
  -2  -5  10       40.52       71.11     40.13 o 
  -1  -5  10      542.75      466.42     73.99 o 
   0  -5  10     2093.26     2163.38    128.28 o 
   1  -5  10      146.64       68.68     52.62 o 
   2  -5  10    33787.80    34691.43   2470.40 o 
   3  -5  10    29028.32    29141.81   1034.42 o 
   4  -5  10     1351.42     1242.66    157.11 o 
   5  -5  10     3702.96     4062.82    276.95 o 
   6  -5  10        3.29       -7.44     50.67 o 
   7  -5  10     2034.52     2320.05    188.55 o 
   8  -5  10      179.62      229.19     85.45 o 
   9  -5  10     7403.82     7502.66    383.18 o 
  10  -5  10    13847.81    13325.96    477.57 o 
 -10  -4  10     1317.22     1630.71    191.98 o 
  -9  -4  10      486.59      621.35    126.99 o 
  -8  -4  10        4.23       -2.04     54.61 o 
  -7  -4  10      871.39     1106.68    137.70 o 
  -6  -4  10      137.82      219.13     72.80 o 
  -5  -4  10     2184.90     2926.38    175.91 o 
  -4  -4  10      110.95      218.50     51.27 o 
  -3  -4  10        7.93       27.72     31.09 o 
  -2  -4  10      588.82      559.84     79.06 o 
  -1  -4  10     1631.69     1562.01    113.09 o 
   0  -4  10     8015.97     7107.46    372.69 o 
   1  -4  10     5800.26     5182.88    435.00 o 
   2  -4  10    18936.09    17951.55    675.50 o 
   3  -4  10     3248.99     3078.99    218.91 o 
   4  -4  10       69.12       98.40     62.44 o 
   5  -4  10      545.17      595.96    126.23 o 
   6  -4  10    13986.16    13262.59   1007.21 o 
   7  -4  10      686.14      598.61    118.10 o 
   8  -4  10     3171.14     3055.31    280.26 o 
   9  -4  10     1414.10     1501.43    181.56 o 
  10  -4  10       17.01       78.95     79.61 o 
 -11  -3  10     1682.08     1543.70    238.03 o 
 -10  -3  10       39.09      -17.61     71.26 o 
  -9  -3  10      583.70      592.98    122.62 o 
  -8  -3  10      228.25      335.88     91.06 o 
  -7  -3  10     2862.19     2919.41    191.60 o 
  -6  -3  10      528.00      387.30     84.86 o 
  -4  -3  10      687.43      904.28     84.54 o 
  -3  -3  10     1957.58     1852.53    105.21 o 
  -2  -3  10     1211.12     1200.07     86.46 o 
  -1  -3  10      221.12      172.71     41.86 o 
   0  -3  10    14947.13    14850.83    864.11 o 
   1  -3  10     1192.25     1153.79    141.29 o 
   2  -3  10        2.34       10.76     44.40 o 
   3  -3  10     1623.32     1743.89    179.59 o 
   4  -3  10     2892.12     3249.42    232.81 o 
   5  -3  10       54.62       36.63     56.01 o 
   6  -3  10     4249.19     3903.08    364.46 o 
   7  -3  10     1602.54     1785.56    215.67 o 
   8  -3  10     1286.38     1093.16    156.94 o 
   9  -3  10        1.61       41.47     72.19 o 
  10  -3  10     1009.47     1021.60    173.98 o 
 -11  -2  10     2603.57     2402.45    277.17 o 
 -10  -2  10       54.01      171.54    102.04 o 
  -9  -2  10     2473.94     2558.46    412.15 o 
  -8  -2  10      181.40      184.01     89.75 o 
  -7  -2  10      138.24      167.98     80.13 o 
  -6  -2  10       96.08      105.91     78.60 o 
  -5  -2  10      283.18      403.62     80.23 o 
  -4  -2  10     1842.74     1861.39    107.88 o 
  -3  -2  10     1669.81     1955.20    105.77 o 
  -2  -2  10     2286.66     2257.73    130.66 o 
  -1  -2  10      343.07      411.34     91.21 o 
   0  -2  10     3691.78     3318.35    211.51 o 
   1  -2  10     2783.40     2747.57    199.31 o 
   2  -2  10      326.48      278.61     89.05 o 
   3  -2  10      158.52      119.60     64.55 o 
   4  -2  10     1803.51     1394.71    173.35 o 
   5  -2  10     3086.89     2950.32    236.79 o 
   6  -2  10     2344.27     2333.97    232.59 o 
   7  -2  10     1372.56     1543.07    207.66 o 
   8  -2  10      897.97     1027.27    154.11 o 
   9  -2  10      312.45      165.81     90.21 o 
 -11  -1  10     5724.78     5439.64    378.82 o 
 -10  -1  10        8.17       -8.30     66.01 o 
  -9  -1  10     2641.86     2074.28    234.90 o 
  -8  -1  10      232.24      399.01    117.21 o 
  -7  -1  10       23.49       26.06     55.27 o 
  -6  -1  10      408.94      436.30    119.75 o 
  -5  -1  10      202.69      217.78     81.29 o 
  -4  -1  10    31878.74    32377.53    714.48 o 
  -3  -1  10    19047.77    19279.71    637.46 o 
  -2  -1  10      356.76      224.14     73.92 o 
  -1  -1  10     3553.24     3464.20    214.58 o 
   0  -1  10     1391.54     1321.66    236.98 o 
   1  -1  10     2961.05     3258.78    260.33 o 
   2  -1  10       17.71      -11.06     46.44 o 
   3  -1  10    18804.82    17354.05    527.38 o 
   4  -1  10    36132.49    33384.71   1270.39 o 
   5  -1  10      656.98      762.76    151.85 o 
   6  -1  10      115.59      137.38     87.74 o 
   7  -1  10      583.53      734.16    167.22 o 
   8  -1  10     9545.95     9539.08    475.86 o 
   9  -1  10      147.48       46.20     71.87 o 
 -11   0  10     2527.12     2476.85    555.42 o 
 -10   0  10     1158.37     1095.52    193.28 o 
  -9   0  10        7.99      -24.52     62.25 o 
  -8   0  10       27.29      -23.22     53.14 o 
  -7   0  10     3030.73     2679.46    223.11 o 
  -6   0  10     8561.63     8271.59    361.00 o 
  -5   0  10     1915.16     1900.74    335.57 o 
  -4   0  10    19411.00    18500.21    376.11 o 
  -3   0  10      420.13      354.64     75.63 o 
  -2   0  10      300.19      339.68     86.88 o 
  -1   0  10       37.42       10.94     40.45 o 
   0   0  10    21077.84    21400.14    547.98 o 
   1   0  10       41.82      132.00     67.21 o 
   2   0  10     4410.12     4534.77    294.42 o 
   3   0  10     7257.07     7433.67    356.21 o 
   4   0  10      150.27       60.90     71.31 o 
   5   0  10     1604.89     1641.37    201.27 o 
   6   0  10        3.56      -11.35     55.86 o 
   7   0  10    14582.21    15261.49    599.08 o 
   8   0  10     2451.49     3197.67    298.92 o 
 -11   1  10      603.08      535.19    158.66 o 
 -10   1  10      581.41      652.31    164.47 o 
  -9   1  10      456.40      369.24    122.55 o 
  -8   1  10       14.01      -22.82     64.49 o 
  -7   1  10      884.54      914.27    152.36 o 
  -6   1  10     7915.80     7450.99    345.43 o 
  -5   1  10       26.38       -2.09     44.92 o 
  -4   1  10      317.39      458.48     76.69 o 
  -3   1  10     1642.66     1635.28    160.01 o 
  -2   1  10     3420.62     3614.13    224.49 o 
  -1   1  10      462.23      564.97    115.66 o 
   0   1  10     1094.85     1056.88    148.04 o 
   1   1  10     3550.66     4019.29    256.64 o 
   2   1  10       24.32        4.88     51.93 o 
   3   1  10      122.93       38.29     58.10 o 
   4   1  10     1279.02     1285.87    180.01 o 
   5   1  10      442.12      624.80    147.84 o 
   6   1  10      188.85      130.06     96.07 o 
   8   1  10      437.16      366.18    145.10 o 
 -11   2  10      817.39      505.92    151.88 o 
 -10   2  10      657.90      929.68    187.64 o 
  -9   2  10      430.31      803.41    164.55 o 
  -8   2  10     1092.92     1515.89    195.88 o 
  -7   2  10      501.70      858.39    183.07 o 
  -6   2  10     2776.56     2993.97    225.89 o 
  -5   2  10     2100.61     2144.01    255.29 o 
  -4   2  10      280.44      281.39     68.12 o 
  -3   2  10       56.88       91.27     59.90 o 
  -2   2  10     1692.66     1348.07    157.61 o 
  -1   2  10     1952.16     2190.05    194.76 o 
   0   2  10      753.96      882.62    140.85 o 
   1   2  10    10249.82    10993.62    427.75 o 
   2   2  10     2384.08     3080.12    239.77 o 
   3   2  10       44.52       73.36     68.67 o 
   4   2  10      307.64      331.63    116.95 o 
   5   2  10    10131.78     8460.94    430.65 o 
   6   2  10     5425.93     5867.15    448.10 o 
   7   2  10       17.29       15.81     84.89 o 
 -11   3  10        5.14      -15.90     80.97 o 
 -10   3  10     8642.81     9493.09    474.55 o 
  -9   3  10     2796.12     3197.67    272.37 o 
  -8   3  10      917.15     1155.10    235.97 o 
  -7   3  10     1549.14     1122.83    166.60 o 
  -6   3  10      152.32      145.53     77.15 o 
  -5   3  10       85.75       27.75     54.37 o 
  -4   3  10     1042.86     1204.28    148.98 o 
  -3   3  10    14555.94    13783.06    829.18 o 
  -2   3  10    32623.06    31484.44    693.39 o 
  -1   3  10        0.55       -6.16     47.50 o 
   0   3  10     2168.27     2616.22    216.62 o 
   1   3  10       23.65      105.88     73.08 o 
   2   3  10     7765.50     7166.09    369.86 o 
   3   3  10       47.04       50.01     76.06 o 
   4   3  10     4535.22     3930.27    299.92 o 
   5   3  10    22450.52    21140.29    693.54 o 
   6   3  10      138.71      174.98    104.72 o 
 -11   4  10       57.06       -8.06     78.98 o 
 -10   4  10     2786.71     3239.54    296.90 o 
  -9   4  10      204.15      246.42    111.03 o 
  -8   4  10      160.78      257.02    110.10 o 
  -7   4  10      134.06       40.70     70.53 o 
  -6   4  10     5073.34     5364.29    412.66 o 
  -5   4  10     1076.91     1083.68    153.99 o 
  -4   4  10     3737.61     4512.72    447.93 o 
  -3   4  10     7387.36     7593.50    351.62 o 
  -2   4  10      379.27      435.78    113.56 o 
  -1   4  10      413.12      463.47    118.51 o 
   0   4  10      577.46      836.84    150.12 o 
   1   4  10     9088.45     9240.27    421.59 o 
   2   4  10     2062.80     2586.07    242.86 o 
   3   4  10     4295.31     4488.35    442.39 o 
   4   4  10      149.87      181.40    100.09 o 
   5   4  10       59.59       12.29     81.91 o 
 -11   5  10        3.09      -72.21     72.21 o 
 -10   5  10      470.22      400.06    137.31 o 
  -9   5  10      213.11      202.21    106.16 o 
  -8   5  10      659.74      726.00    156.19 o 
  -7   5  10        4.65      -53.01     53.01 o 
  -6   5  10       11.63       23.42     64.77 o 
  -5   5  10     2141.68     3049.00    347.32 o 
  -4   5  10       21.63        2.18     56.24 o 
  -3   5  10       99.08       63.34     64.67 o 
  -2   5  10      267.51      309.24    102.55 o 
  -1   5  10      915.23      904.17    155.62 o 
   0   5  10        8.37       -7.25     63.00 o 
   1   5  10     1384.68     1999.42    222.94 o 
   2   5  10        5.04       10.03     71.21 o 
   3   5  10       50.81      215.33    107.41 o 
   4   5  10      197.29       40.40     88.47 o 
 -10   6  10      250.85      244.84    169.46 o 
  -9   6  10       73.63      -23.84     77.97 o 
  -8   6  10     1985.64     1707.26    218.67 o 
  -7   6  10        6.18       64.77     79.47 o 
  -6   6  10        2.00       57.10    109.84 o 
  -5   6  10     5493.99     4685.86    425.59 o 
  -4   6  10      927.50     1119.03    165.71 o 
  -3   6  10        2.55       -6.83     60.52 o 
  -2   6  10      623.14      801.70    293.92 o 
  -1   6  10    12958.12    11817.60    483.12 o 
   0   6  10     3897.21     3822.75    287.33 o 
   1   6  10      689.97      879.56    172.12 o 
   2   6  10     4668.50     4381.86    479.67 o 
   3   6  10       30.68      158.55    149.48 o 
  -9   7  10     4967.54     4698.29    494.45 o 
  -8   7  10     8552.92     9229.48    458.65 o 
  -7   7  10      101.40       10.41    129.32 o 
  -6   7  10     2063.40     2592.51    352.36 o 
  -5   7  10      179.51      111.86    132.01 o 
  -4   7  10     3501.22     4129.45    291.75 o 
  -3   7  10      250.29       59.79    115.55 o 
  -2   7  10     7632.24     7391.23    575.40 o 
  -1   7  10    19012.50    18121.34    912.31 o 
   0   7  10       73.23      107.15    124.62 o 
   1   7  10        9.13        4.03    103.12 o 
   2   7  10     1422.42     1271.06    317.76 o 
  -8   8  10        1.23      -73.56    112.86 o 
  -4   8  10      182.00      312.73    182.73 o 
  -3   8  10     1919.92     2279.11    358.75 o 
  -2   8  10       88.68       24.52    116.22 o 
  -1   8  10      214.64       72.56    138.39 o 
  -1 -13  11     1616.42     1848.86    254.44 o 
   0 -13  11     2244.45     2015.04    253.52 o 
   1 -13  11      646.52      639.12    204.23 o 
   2 -13  11       41.91       29.21     88.72 o 
   3 -13  11     4684.64     5305.41    363.47 o 
   4 -13  11     7656.67     8358.63    658.71 o 
   5 -13  11     1203.80      812.55    267.72 o 
   6 -13  11     3818.82     3886.41    473.29 o 
  -3 -12  11      294.23      521.29    157.80 o 
  -2 -12  11      211.53       94.11     89.14 o 
  -1 -12  11       26.73      -35.16     79.57 o 
   0 -12  11        6.09       34.04     84.79 o 
   1 -12  11       74.14       98.95     86.00 o 
   2 -12  11       77.82       -2.16     67.45 o 
   3 -12  11     9283.37     9569.82    453.74 o 
   4 -12  11     5063.18     5035.87    498.82 o 
   5 -12  11       85.08       75.24    137.05 o 
   6 -12  11        8.43       95.40    137.05 o 
   7 -12  11     1108.53     1059.44    292.24 o 
  -4 -11  11       94.09       62.48    134.70 o 
  -3 -11  11     1152.56      796.74    169.95 o 
  -2 -11  11      401.82      403.82    130.07 o 
  -1 -11  11      231.59      326.32    121.03 o 
   0 -11  11      755.18      646.76    149.28 o 
   1 -11  11     8771.10     8759.92    420.19 o 
   2 -11  11     5050.62     5539.57    553.91 o 
   3 -11  11      213.78      291.56    162.91 o 
   4 -11  11       24.85       78.94    114.88 o 
   5 -11  11       20.82      126.30    119.92 o 
   6 -11  11      108.97      -21.83     96.40 o 
   7 -11  11      955.37      834.05    263.35 o 
   8 -11  11      804.71     1163.91    306.01 o 
  -6 -10  11      160.98       17.47    130.33 o 
  -5 -10  11      452.99      344.97    188.78 o 
  -4 -10  11       56.61      -31.57     96.07 o 
  -3 -10  11      126.05      201.12    165.10 o 
  -2 -10  11        9.24       60.47     76.50 o 
  -1 -10  11     1665.66     1456.30    191.60 o 
   0 -10  11     1249.50      869.82    156.07 o 
   1 -10  11        6.19       41.39     68.65 o 
   2 -10  11       75.94        3.04     62.05 o 
   3 -10  11      631.32      814.57    229.76 o 
   4 -10  11      827.58      769.22    222.70 o 
   5 -10  11       34.89      143.43    121.60 o 
   6 -10  11      241.38      392.34    190.46 o 
   7 -10  11      385.45      811.54    250.25 o 
   8 -10  11      953.88      910.64    265.70 o 
   9 -10  11       20.63        1.01    125.96 o 
  -7  -9  11     1121.23     1304.65    328.51 o 
  -6  -9  11     2145.93     1954.29    351.69 o 
  -5  -9  11      104.13       55.42    120.59 o 
  -4  -9  11       33.88       19.82    102.45 o 
  -3  -9  11     6450.25     7201.07    597.40 o 
  -2  -9  11     7029.47     7280.69    546.68 o 
  -1  -9  11      620.48      665.87    137.97 o 
   0  -9  11     4129.89     3787.16    302.82 o 
   1  -9  11    10673.10    10467.41    413.75 o 
   2  -9  11      352.57      293.58    149.14 o 
   3  -9  11      659.42      647.62    207.25 o 
   4  -9  11     5144.74     5471.54    472.62 o 
   5  -9  11    28199.88    27818.21   1063.81 o 
   6  -9  11     7347.91     7557.83    574.06 o 
   7  -9  11     1349.24     1561.62    307.35 o 
   8  -9  11     5222.54     5043.26    494.11 o 
   9  -9  11      115.40       69.53    132.01 o 
  -7  -8  11      897.90      898.54    278.46 o 
  -6  -8  11        4.96       45.01    114.88 o 
  -5  -8  11       18.81       10.41     98.08 o 
  -4  -8  11        9.97       45.01     91.70 o 
  -3  -8  11    12775.96    12823.93    609.33 o 
  -2  -8  11     5956.37     5473.31    302.55 o 
  -1  -8  11      182.26      302.38     95.43 o 
   0  -8  11      468.12      318.79     96.39 o 
   1  -8  11     1045.43      889.79    134.64 o 
   2  -8  11      644.41      676.85    201.21 o 
   3  -8  11       76.32       28.38     60.70 o 
   4  -8  11    14295.34    14927.57    790.38 o 
   5  -8  11    15778.04    15522.56    522.54 o 
   6  -8  11     1393.75     1533.75    195.56 o 
   7  -8  11      106.47      187.74    102.87 o 
   8  -8  11     3048.04     3235.23    281.38 o 
   9  -8  11     6855.71     7426.47    593.88 o 
  -8  -7  11      278.90      419.08    140.72 o 
  -7  -7  11       15.67        5.49     76.83 o 
  -6  -7  11      895.79     1112.85    262.34 o 
  -5  -7  11     8060.26     7338.83    538.45 o 
  -4  -7  11     1430.27     1314.73    250.92 o 
  -3  -7  11      505.21      347.12     81.94 o 
  -2  -7  11      553.23      717.95    101.34 o 
  -1  -7  11      242.87      178.82     61.19 o 
   0  -7  11        2.48       36.02     40.23 o 
   1  -7  11        9.15       67.57     59.28 o 
   2  -7  11     2552.58     2467.50    200.53 o 
   3  -7  11     2753.84     2391.46    206.75 o 
   4  -7  11      377.40      479.21    188.95 o 
   5  -7  11      267.71      334.58    107.70 o 
   6  -7  11      301.94      412.24    120.59 o 
   7  -7  11       18.74       67.73     73.44 o 
   8  -7  11     3345.81     3139.16    272.16 o 
   9  -7  11       50.38       87.34     92.71 o 
  -9  -6  11        1.46       28.23     83.85 o 
  -8  -6  11      317.51      156.94    104.28 o 
  -7  -6  11     2118.35     2146.06    191.87 o 
  -6  -6  11     4861.87     4786.25    250.14 o 
  -5  -6  11       50.11      113.17     75.82 o 
  -4  -6  11     1991.61     1928.43    190.68 o 
  -3  -6  11     1235.16      999.01    113.58 o 
  -2  -6  11     1449.60     1437.16    126.90 o 
  -1  -6  11     1616.00     1677.18    129.84 o 
   0  -6  11      539.03      371.97    101.69 o 
   1  -6  11       47.05      114.99     68.15 o 
   2  -6  11     6012.99     5902.41    303.04 o 
   3  -6  11     6493.38     7366.36    345.41 o 
   4  -6  11       30.67      101.88     68.35 o 
   5  -6  11      185.55      267.29     94.64 o 
   6  -6  11      568.62      828.25    155.97 o 
   7  -6  11     3785.44     4462.61    311.66 o 
   8  -6  11      794.22     1072.11    190.46 o 
   9  -6  11      886.63      758.78    145.35 o 
  -9  -5  11     3067.57     3487.67    250.86 o 
  -8  -5  11     5432.26     5911.92    298.49 o 
  -7  -5  11      801.38     1217.72    152.09 o 
  -6  -5  11     1663.01     1569.61    155.08 o 
  -5  -5  11    13676.83    14418.25    398.01 o 
  -4  -5  11       41.58      133.23     60.54 o 
  -3  -5  11      447.66      329.36     72.10 o 
  -2  -5  11     2964.82     3076.31    166.46 o 
  -1  -5  11    68327.74    66521.89   2212.85 o 
   0  -5  11     7293.32     6945.98    358.58 o 
   1  -5  11      691.42      739.93    127.73 o 
   2  -5  11    19066.29    18791.73   1244.52 o 
   3  -5  11       46.69       30.48     54.26 o 
   4  -5  11     4405.72     4502.48    522.67 o 
   5  -5  11      868.29      740.96    146.18 o 
   6  -5  11    38284.04    39256.67   2246.86 o 
   7  -5  11     6312.52     6564.18    375.16 o 
   8  -5  11      505.12      613.48    156.50 o 
   9  -5  11      242.38       91.79     79.33 o 
 -10  -4  11       30.60      -15.96     62.27 o 
  -9  -4  11     8285.54     8795.64    372.37 o 
  -8  -4  11      633.85      612.57    122.92 o 
  -7  -4  11     2764.52     3190.06    208.87 o 
  -6  -4  11      728.97      622.28    107.95 o 
  -5  -4  11       20.00       62.58     53.79 o 
  -4  -4  11      200.15      166.01     62.60 o 
  -3  -4  11     5490.04     5583.15    190.25 o 
  -2  -4  11    18706.64    19365.67    357.23 o 
  -1  -4  11    23431.23    22668.66    937.84 o 
   0  -4  11     2320.94     2333.30    188.36 o 
   1  -4  11      227.50      249.46     87.48 o 
   2  -4  11      449.09      418.21    110.43 o 
   3  -4  11    11719.76    11389.37    924.41 o 
   4  -4  11     2633.95     2652.20    221.64 o 
   5  -4  11      921.54      602.37    133.29 o 
   6  -4  11    14411.61    13598.96    896.69 o 
   7  -4  11     2144.12     1929.02    270.07 o 
   8  -4  11     2415.39     2292.11    256.51 o 
   9  -4  11     1309.74     1353.62    223.31 o 
 -10  -3  11      339.86      394.63    139.25 o 
  -9  -3  11        5.67      -20.76     63.27 o 
  -8  -3  11     2014.28     1866.02    180.91 o 
  -7  -3  11      330.80      238.77     94.23 o 
  -6  -3  11      937.65      691.31    112.37 o 
  -5  -3  11      307.21      342.59     82.13 o 
  -4  -3  11     7609.52     8420.56    278.22 o 
  -3  -3  11     5069.70     5112.28    178.09 o 
  -2  -3  11      496.25      558.99     82.32 o 
  -1  -3  11      557.04      610.90    114.92 o 
   0  -3  11      107.31      235.55    100.77 o 
   1  -3  11      126.60       85.06     59.70 o 
   2  -3  11     7570.67     7465.37    520.31 o 
   3  -3  11      202.77      199.80     97.24 o 
   4  -3  11     4401.48     4865.49    328.51 o 
   5  -3  11      128.53      264.77    106.13 o 
   6  -3  11      191.98      219.73     97.78 o 
   7  -3  11      183.78      159.15     98.12 o 
   8  -3  11      811.98     1077.12    216.99 o 
   9  -3  11      805.78      981.52    238.32 o 
 -10  -2  11      933.87      725.35    175.33 o 
  -9  -2  11       41.89      114.07     93.05 o 
  -8  -2  11      778.20      958.53    174.57 o 
  -7  -2  11      219.59      260.96    100.23 o 
  -6  -2  11      598.05      705.55    137.53 o 
  -5  -2  11        3.08       12.02     51.41 o 
  -4  -2  11     9016.28     8969.26    527.37 o 
  -3  -2  11     7702.76     8013.78    390.37 o 
  -2  -2  11      119.64       98.11     71.38 o 
  -1  -2  11      739.35      506.84    133.35 o 
   0  -2  11     5732.37     5789.95    293.63 o 
   1  -2  11     9967.02    10395.79    676.85 o 
   2  -2  11     2923.44     3654.18    250.33 o 
   3  -2  11     5719.84     5563.14    342.29 o 
   4  -2  11     8034.72     7310.97    370.22 o 
   5  -2  11     1633.50     1924.10    262.51 o 
   6  -2  11       99.53      188.93     97.98 o 
   7  -2  11      293.48      278.42    116.68 o 
   8  -2  11     4118.48     3286.43    301.18 o 
   9  -2  11     1118.00      944.84    202.52 o 
 -11  -1  11     6988.68     7169.85    442.61 o 
 -10  -1  11        0.00       18.66     81.47 o 
  -9  -1  11       96.61       36.81     81.44 o 
  -8  -1  11     1534.05     1339.78    192.16 o 
  -7  -1  11    23376.37    23389.48    652.57 o 
  -6  -1  11     2995.44     3324.89    244.04 o 
  -5  -1  11     1769.68     2536.10    203.91 o 
  -4  -1  11    29150.92    30708.29   1554.56 o 
  -3  -1  11      974.73     1012.20    135.64 o 
  -2  -1  11      116.43      124.42     66.27 o 
  -1  -1  11     6272.71     6448.76    510.24 o 
   0  -1  11    51575.07    51919.46   2094.19 o 
   1  -1  11    12201.43    11595.38    431.87 o 
   2  -1  11      141.73       62.16     65.64 o 
   3  -1  11     5956.98     5061.25    307.07 o 
   4  -1  11     1779.11     2064.63    222.51 o 
   5  -1  11     4439.15     4600.68    313.27 o 
   6  -1  11      479.73      525.80    145.96 o 
   7  -1  11    14861.43    13788.44   1518.96 o 
   8  -1  11     4244.95     3116.61    310.33 o 
 -11   0  11       18.77       12.37     80.22 o 
 -10   0  11      233.00      328.22    129.27 o 
  -9   0  11     1351.58     1097.98    193.33 o 
  -8   0  11     9647.75     9023.73    429.70 o 
  -7   0  11     8170.31     7560.73    375.73 o 
  -6   0  11     2847.21     2761.41    223.76 o 
  -5   0  11       20.62        4.42     45.32 o 
  -4   0  11     1578.98     1720.29    164.41 o 
  -3   0  11     4817.08     4600.76    257.61 o 
  -2   0  11     1140.40     1122.81    149.22 o 
  -1   0  11     4835.06     4750.29    274.15 o 
   0   0  11    12332.33    12982.64    453.76 o 
   1   0  11     6718.04     6725.45    337.05 o 
   2   0  11     2526.98     2371.79    217.71 o 
   3   0  11     9692.94     9719.49    427.53 o 
   4   0  11    11143.82    11410.06    479.43 o 
   5   0  11     1477.21     1190.65    190.68 o 
   6   0  11     3146.17     3288.34    291.67 o 
   7   0  11      465.53      531.20    154.69 o 
   8   0  11     2371.29     2542.47    291.42 o 
 -11   1  11      493.05      506.01    158.90 o 
 -10   1  11     3961.22     3762.80    310.67 o 
  -9   1  11     1686.22     1358.37    205.30 o 
  -8   1  11       28.39       47.23     76.18 o 
  -7   1  11      326.21      444.14    120.81 o 
  -6   1  11      548.13      390.71    110.76 o 
  -5   1  11      365.82      654.08    124.85 o 
  -4   1  11      401.49      492.95    107.77 o 
  -3   1  11     2036.34     1710.44    174.56 o 
  -2   1  11     1846.64     2033.33    188.81 o 
  -1   1  11      599.86      619.65    126.11 o 
   0   1  11       41.01        8.18     52.80 o 
   1   1  11        2.00       17.50     53.92 o 
   2   1  11      584.28      756.27    147.23 o 
   3   1  11     1315.56     1454.55    198.41 o 
   4   1  11      159.56      518.27    142.12 o 
   5   1  11      722.76      948.23    184.32 o 
   6   1  11     1130.97     1134.55    202.44 o 
   7   1  11      199.96       73.18     91.37 o 
 -11   2  11      294.18      305.81    133.69 o 
 -10   2  11     1745.13     1694.20    234.12 o 
  -9   2  11     2947.28     3148.19    282.12 o 
  -8   2  11        6.52      -43.17     58.34 o 
  -7   2  11      863.00      739.15    147.82 o 
  -6   2  11       14.45       38.94     62.19 o 
  -5   2  11     4117.72     3899.84    388.30 o 
  -4   2  11      430.22      373.52     98.71 o 
  -3   2  11     7023.00     6754.83    327.42 o 
  -2   2  11    12010.35    11289.87    428.56 o 
  -1   2  11      337.47      293.14     97.44 o 
   0   2  11      141.68       81.28     64.99 o 
   1   2  11      199.79       70.81     66.77 o 
   2   2  11     9878.56     8349.19    406.73 o 
   3   2  11     1815.22     1879.20    222.67 o 
   4   2  11     2031.20     2061.19    240.50 o 
   5   2  11     2327.61     1647.90    231.80 o 
   6   2  11     1202.49     1213.67    212.46 o 
 -11   3  11      430.41      259.86    130.85 o 
 -10   3  11     8403.25     8877.01    471.95 o 
  -9   3  11       52.57       67.12     93.89 o 
  -8   3  11      389.55      582.45    145.78 o 
  -7   3  11     4030.56     4473.95    300.23 o 
  -6   3  11    30641.64    32374.50    749.83 o 
  -5   3  11     6528.12     6584.39    504.19 o 
  -4   3  11      538.94      448.41    111.28 o 
  -3   3  11     4940.50     4429.22    327.84 o 
  -2   3  11      419.58      613.67    132.13 o 
  -1   3  11     5530.33     5524.65    318.99 o 
   0   3  11      975.85     1011.72    166.02 o 
   1   3  11    31285.30    29099.87    752.15 o 
   2   3  11     8335.51     7102.48    389.61 o 
   3   3  11     1407.63     1356.11    204.20 o 
   4   3  11      445.70      527.57    151.17 o 
   5   3  11     1955.48     2432.68    276.83 o 
 -10   4  11       16.76      -28.20     85.03 o 
  -9   4  11      363.40      401.05    139.21 o 
  -8   4  11      579.88      639.84    154.85 o 
  -7   4  11     2188.08     2380.41    360.09 o 
  -6   4  11     3895.05     4908.23    453.81 o 
  -5   4  11      274.07       87.67    106.15 o 
  -4   4  11      729.45     1035.57    158.12 o 
  -3   4  11     1986.95     2220.80    276.78 o 
  -2   4  11     3532.39     4181.29    285.14 o 
  -1   4  11      950.43      919.86    162.57 o 
   0   4  11      243.74      291.87    107.72 o 
   1   4  11     1359.12     1154.23    187.61 o 
   2   4  11     1031.03      790.66    169.72 o 
   3   4  11     2481.42     2338.34    260.12 o 
   4   4  11     1640.28     2039.78    256.75 o 
 -10   5  11       37.56      158.60    109.32 o 
  -9   5  11      288.89      221.38    112.47 o 
  -8   5  11      385.76      672.97    159.94 o 
  -7   5  11       14.09      -28.55     88.01 o 
  -6   5  11       14.09      173.66    136.71 o 
  -5   5  11       43.53       63.49    105.81 o 
  -4   5  11      211.15      240.65    101.12 o 
  -3   5  11      646.34      812.26    154.12 o 
  -2   5  11      105.41      279.89    108.70 o 
  -1   5  11        9.05       50.21     77.69 o 
   0   5  11     2753.30     3143.96    267.18 o 
   1   5  11      347.81      137.21     91.13 o 
   2   5  11      174.32      366.84    132.36 o 
   3   5  11      138.46       89.15     97.00 o 
  -9   6  11     5088.39     5535.48    373.68 o 
  -8   6  11     2802.66     2367.45    373.52 o 
  -7   6  11        1.29       -8.40    108.50 o 
  -6   6  11      654.11      953.63    252.26 o 
  -5   6  11     1347.88     1089.00    257.30 o 
  -4   6  11     4073.01     3763.29    283.07 o 
  -3   6  11      546.92      811.88    163.77 o 
  -2   6  11     5353.43     5976.41    359.54 o 
  -1   6  11     4189.06     3162.77    273.79 o 
   0   6  11      825.04      893.84    262.34 o 
   1   6  11        4.68       30.04    109.50 o 
  -8   7  11       37.99       18.14    119.58 o 
  -7   7  11      209.77      231.10    170.98 o 
  -6   7  11      974.62      938.18    262.68 o 
  -5   7  11    14426.50    13312.87    758.81 o 
  -4   7  11     4280.23     4598.86    452.13 o 
  -3   7  11      221.31       71.55    130.33 o 
  -2   7  11        2.16       28.22    117.90 o 
  -1   7  11     2024.69     2192.78    371.51 o 
   0   7  11     1716.70     1483.02    326.50 o 
   0 -13  12     3453.99     3576.72    323.03 o 
   1 -13  12     5770.96     5505.22    719.00 o 
   2 -13  12      591.22      464.22    147.77 o 
   3 -13  12    12664.60    11527.21    787.36 o 
   4 -13  12     5860.41     5592.80    562.64 o 
   5 -13  12      216.03      190.46    170.30 o 
  -2 -12  12       22.65      139.52    111.62 o 
  -1 -12  12     3422.35     3203.97    294.74 o 
   0 -12  12    17888.14    15879.43    646.61 o 
   1 -12  12      189.45      136.02    104.38 o 
   2 -12  12       30.76       13.44    124.62 o 
   3 -12  12     3150.80     4044.95    462.54 o 
   4 -12  12      566.70      548.53    226.06 o 
   5 -12  12      379.11      542.82    222.03 o 
   6 -12  12      914.85      708.76    245.21 o 
  -4 -11  12      229.05      173.66    159.55 o 
  -3 -11  12     1154.89     1355.35    212.48 o 
  -2 -11  12     3314.26     3502.44    371.17 o 
  -1 -11  12      456.78      338.24    124.55 o 
   0 -11  12       22.78       52.46     82.23 o 
   1 -11  12     1404.46     1641.47    212.58 o 
   2 -11  12        2.69       -6.05    106.48 o 
   3 -11  12      168.13      132.68    133.69 o 
   4 -11  12        9.10       39.30    121.93 o 
   5 -11  12     4144.39     3795.38    445.07 o 
   6 -11  12        5.32      -66.51     74.91 o 
   7 -11  12      850.47      903.58    274.43 o 
  -5 -10  12      369.26      484.71    222.03 o 
  -4 -10  12     1722.27     1604.95    319.11 o 
  -3 -10  12     1372.19     1392.59    202.45 o 
  -2 -10  12     1167.18     1308.57    244.71 o 
  -1 -10  12      567.73      445.33    135.03 o 
   0 -10  12      632.57      660.10    149.61 o 
   1 -10  12     3376.52     3286.82    388.98 o 
   2 -10  12      321.05      167.62    134.70 o 
   3 -10  12      860.58      710.77    222.03 o 
   4 -10  12       18.95       72.22    115.21 o 
   5 -10  12      887.20      917.69    260.66 o 
   6 -10  12      152.58       46.35    107.15 o 
   7 -10  12       67.05       90.69    132.68 o 
   8 -10  12      595.52      544.16    218.34 o 
  -6  -9  12     1499.20     1510.22    336.24 o 
  -5  -9  12     1050.63     1132.67    283.84 o 
  -4  -9  12       39.40       -3.69     94.05 o 
  -3  -9  12    18088.20    18576.02   1098.07 o 
  -2  -9  12    17260.66    17406.53   1125.78 o 
  -1  -9  12        1.02      -10.91     68.05 o 
   0  -9  12      333.46      260.20     98.61 o 
   1  -9  12     7173.51     7805.40    560.29 o 
   2  -9  12    16545.08    17439.79    833.71 o 
   3  -9  12     1874.88     1839.07    311.72 o 
   4  -9  12     7858.61     8477.20    608.66 o 
   5  -9  12     8493.30     8523.56    615.38 o 
   6  -9  12      689.27      907.28    260.66 o 
   7  -9  12      286.39      263.68    157.20 o 
   8  -9  12     2254.33     2862.91    416.86 o 
  -7  -8  12     5304.33     4565.07    351.46 o 
  -6  -8  12    12249.61    10510.43    707.08 o 
  -5  -8  12       30.65      174.00    143.77 o 
  -4  -8  12      240.96      345.98    175.68 o 
  -3  -8  12     9758.03    10039.53    546.35 o 
  -2  -8  12     2463.13     2505.46    220.85 o 
  -1  -8  12      281.63      320.69    104.96 o 
   0  -8  12     4243.54     4458.11    408.12 o 
   1  -8  12    38268.01    38649.76   1186.75 o 
   2  -8  12     2872.47     3523.56    251.05 o 
   3  -8  12     2752.88     2375.42    220.90 o 
   4  -8  12      809.05     1016.91    163.27 o 
   5  -8  12     1950.34     1831.34    211.64 o 
   6  -8  12     1776.26     1817.63    217.78 o 
   7  -8  12       46.15       56.21     83.51 o 
   8  -8  12     3941.25     4508.41    468.75 o 
   9  -8  12      291.59      502.01    154.99 o 
  -8  -7  12     1185.86     1422.11    233.22 o 
  -6  -7  12      570.37      630.21    156.84 o 
  -5  -7  12     1531.58     1489.40    285.52 o 
  -4  -7  12      187.16      338.93    154.18 o 
  -3  -7  12      811.50      724.87    111.03 o 
  -2  -7  12     1210.05     1308.34    132.11 o 
  -1  -7  12     6594.69     6565.79    257.10 o 
   0  -7  12      603.79      776.91    136.63 o 
   1  -7  12     1994.35     2012.38    196.80 o 
   2  -7  12     1275.85     1083.97    157.76 o 
   3  -7  12     1803.92     1390.42    179.86 o 
   4  -7  12     2041.12     2068.40    217.46 o 
   5  -7  12      372.53      257.81    122.27 o 
   6  -7  12     2218.69     2191.47    363.78 o 
   7  -7  12     2530.76     2573.65    260.93 o 
   8  -7  12      195.38      108.19     91.34 o 
   9  -7  12        0.73       25.14     83.42 o 
  -8  -6  12      884.95     1000.81    195.21 o 
  -7  -6  12       48.01      115.64     79.60 o 
  -6  -6  12      196.98      169.90     75.34 o 
  -5  -6  12     5663.74     5656.48    266.46 o 
  -4  -6  12        1.46       10.13     62.64 o 
  -3  -6  12      294.35      253.68     76.93 o 
  -2  -6  12      653.66      785.57    105.89 o 
  -1  -6  12     6953.69     7262.03    335.60 o 
   0  -6  12     1937.81     1882.70    187.14 o 
   1  -6  12        3.54       13.76     52.75 o 
   2  -6  12      789.82      987.65    153.51 o 
   3  -6  12     3602.83     3021.12    238.82 o 
   4  -6  12     4904.39     4665.34    298.77 o 
   5  -6  12      504.55      536.37    132.04 o 
   6  -6  12     1352.62     1347.47    195.84 o 
   7  -6  12       65.78      202.04    107.85 o 
   8  -6  12      768.55      803.97    178.05 o 
   9  -6  12      394.55      450.07    153.55 o 
  -9  -5  12    15344.96    15628.59   1004.87 o 
  -8  -5  12     9930.60    10476.60    401.98 o 
  -7  -5  12        1.03        1.45     59.26 o 
  -6  -5  12      233.77      131.08     70.67 o 
  -5  -5  12     5010.62     5468.36    255.82 o 
  -4  -5  12    22494.53    22804.21    489.03 o 
  -3  -5  12     2100.93     2219.52    134.29 o 
  -2  -5  12    22861.92    23813.54    992.76 o 
  -1  -5  12    17995.33    19255.20   1002.00 o 
   0  -5  12      423.63      598.21    121.75 o 
   1  -5  12     1532.01     1866.36    193.67 o 
   2  -5  12    11280.11    11055.48    788.20 o 
   3  -5  12    27159.33    27203.51   1059.44 o 
   4  -5  12       29.90      -37.17     53.31 o 
   5  -5  12     2029.73     2062.42    227.47 o 
   6  -5  12     1490.74     1281.12    194.92 o 
   7  -5  12     3484.50     3369.34    374.03 o 
   8  -5  12      412.45      671.11    168.98 o 
   9  -5  12      522.49      641.44    179.17 o 
  -9  -4  12     5548.83     5713.29    308.69 o 
  -8  -4  12       20.84       34.39     68.22 o 
  -7  -4  12       91.28       81.53     66.28 o 
  -6  -4  12     1131.44     1314.16    149.78 o 
  -5  -4  12    24796.52    25870.52    534.68 o 
  -4  -4  12      466.73      511.14     93.65 o 
  -3  -4  12     1164.89     1031.42    116.29 o 
  -2  -4  12     2044.41     2256.64    194.48 o 
  -1  -4  12      648.39      631.54    126.73 o 
   0  -4  12      740.44      851.24    141.99 o 
   1  -4  12       85.37      169.69     80.34 o 
   2  -4  12    13312.17    13416.22    479.32 o 
   3  -4  12     1473.93     1420.93    185.04 o 
   4  -4  12     5836.07     5765.66    577.59 o 
   5  -4  12       39.61       26.80     62.29 o 
   6  -4  12      580.11      546.99    145.75 o 
   7  -4  12      122.50       20.37     76.47 o 
   8  -4  12     2977.34     2836.14    293.22 o 
 -10  -3  12      192.03      180.60    123.27 o 
  -9  -3  12       10.68      -12.96     86.50 o 
  -8  -3  12      941.29     1003.41    182.05 o 
  -7  -3  12     3968.51     3981.28    288.56 o 
  -6  -3  12      756.07      944.52    160.93 o 
  -5  -3  12     2406.73     3055.68    192.62 o 
  -4  -3  12     1070.62      894.29    111.85 o 
  -3  -3  12     1273.81     1420.39    163.05 o 
  -2  -3  12      871.36      935.90    141.64 o 
  -1  -3  12      711.88      656.07    171.81 o 
   0  -3  12     1143.25     1015.26    187.60 o 
   1  -3  12     1080.23      863.95    146.64 o 
   2  -3  12        9.11       37.27     61.31 o 
   3  -3  12       12.61        0.84     61.59 o 
   4  -3  12      890.12     1205.16    183.31 o 
   5  -3  12      785.74      928.73    172.21 o 
   6  -3  12      367.04      408.88    176.01 o 
   7  -3  12     1399.89     1431.62    218.13 o 
   8  -3  12     2108.97     2490.71    283.64 o 
 -10  -2  12        6.58       -5.53     80.69 o 
  -9  -2  12      599.71      397.52    137.95 o 
  -8  -2  12       21.83       51.44     80.53 o 
  -7  -2  12     4600.19     5140.43    325.85 o 
  -6  -2  12     1494.64     1795.33    201.86 o 
  -5  -2  12      320.81      603.59    127.87 o 
  -4  -2  12     1332.79     1722.85    275.44 o 
  -3  -2  12     6339.96     6402.66    410.47 o 
  -2  -2  12     2719.69     3230.07    434.49 o 
  -1  -2  12     1303.91     1478.45    173.12 o 
   0  -2  12     1238.99     1572.39    183.23 o 
   1  -2  12      141.85      187.64     84.14 o 
   2  -2  12      150.29       80.76     72.12 o 
   3  -2  12      642.59      558.14    137.09 o 
   4  -2  12     2653.72     2941.98    252.93 o 
   5  -2  12     1100.29     1168.87    190.51 o 
   6  -2  12      177.03      372.69    129.11 o 
   7  -2  12     1243.14     1005.26    200.18 o 
   8  -2  12       77.31      229.77    134.92 o 
 -10  -1  12     3193.60     3268.87    313.49 o 
  -9  -1  12      604.86      516.87    149.09 o 
  -8  -1  12    11988.14    12100.37    509.20 o 
  -7  -1  12    14572.97    14109.25    524.60 o 
  -6  -1  12      619.48      558.40    134.13 o 
  -5  -1  12      335.55      207.86     86.54 o 
  -4  -1  12    12065.36    10789.90    626.12 o 
  -3  -1  12    19044.00    19525.80    543.05 o 
  -2  -1  12      728.35      894.35    142.20 o 
  -1  -1  12     1538.03     1581.67    214.98 o 
   0  -1  12     2864.98     2764.98    223.96 o 
   1  -1  12     3788.87     3912.31    269.56 o 
   2  -1  12     1558.50     1522.96    393.51 o 
   3  -1  12     3683.93     4096.10    386.46 o 
   4  -1  12     7704.25     6842.85    447.42 o 
   5  -1  12      105.02      256.92    113.71 o 
   6  -1  12      283.31      182.93    105.45 o 
   7  -1  12      735.72      533.83    162.38 o 
 -10   0  12       25.75      -35.16     73.03 o 
  -9   0  12      203.02       96.73     93.09 o 
  -8   0  12     1852.12     2118.32    239.85 o 
  -7   0  12        1.40      -37.20     62.27 o 
  -6   0  12       23.96       53.65     67.33 o 
  -5   0  12     1477.67     1436.32    271.07 o 
  -4   0  12    11614.96    11142.93    642.25 o 
  -3   0  12     1229.40     1468.77    174.00 o 
  -2   0  12     5740.91     5443.92    302.43 o 
  -1   0  12      632.98      773.62    141.19 o 
   0   0  12     3308.36     3364.56    250.58 o 
   1   0  12       74.99       76.89     68.04 o 
   2   0  12      883.59     1089.71    305.84 o 
   3   0  12       12.79       58.96     74.96 o 
   4   0  12      435.30      583.65    166.27 o 
   5   0  12     1112.02      861.17    183.55 o 
   6   0  12     1393.66     1143.43    210.96 o 
   7   0  12       51.92       18.91     92.03 o 
 -10   1  12      126.69       99.73    101.87 o 
  -9   1  12       90.08       72.07     90.16 o 
  -8   1  12       54.94      119.84     89.39 o 
  -7   1  12      119.01       86.80     77.31 o 
  -6   1  12      330.45      181.72    129.66 o 
  -5   1  12      285.40      356.73    164.59 o 
  -4   1  12      163.58      141.42    119.58 o 
  -3   1  12     1057.82     1233.61    163.72 o 
  -2   1  12     1994.75     2182.03    286.86 o 
  -1   1  12     1247.20     1133.05    220.18 o 
   0   1  12      195.42      223.07     95.28 o 
   1   1  12      756.58      787.63    155.43 o 
   2   1  12     1564.48     1758.61    214.23 o 
   3   1  12      812.99      734.99    162.25 o 
   4   1  12     2286.42     2948.46    284.39 o 
   5   1  12      333.35      237.83    120.80 o 
   6   1  12      593.61      520.23    292.40 o 
 -10   2  12      665.58      415.08    144.45 o 
  -9   2  12      192.81      324.43    125.35 o 
  -8   2  12      882.46      843.81    171.68 o 
  -7   2  12     2062.70     2279.33    237.01 o 
  -6   2  12     6603.71     6411.06    524.68 o 
  -5   2  12      176.08       93.72    113.87 o 
  -4   2  12      992.01     1071.20    245.21 o 
  -3   2  12      148.88      100.47     71.38 o 
  -2   2  12     3991.78     4549.92    292.35 o 
  -1   2  12     1974.10     1927.55    289.55 o 
   0   2  12     1024.04     1345.26    188.48 o 
   1   2  12     6284.16     5756.56    349.49 o 
   3   2  12      489.08      376.90    129.21 o 
   4   2  12       96.92       59.61     92.89 o 
   5   2  12     1129.43     1148.79    302.65 o 
 -10   3  12     3479.19     3425.68    368.82 o 
  -9   3  12     5061.60     5456.88    429.62 o 
  -8   3  12      109.34      181.21    100.55 o 
  -7   3  12     2414.70     2226.03    353.37 o 
  -6   3  12     1994.50     2104.77    338.59 o 
  -5   3  12        0.05       16.80     84.98 o 
  -4   3  12     1678.22     1635.52    292.91 o 
  -3   3  12     5615.09     6609.11    354.34 o 
  -2   3  12     6236.57     5741.45    336.80 o 
  -1   3  12      263.92      156.43     90.01 o 
   0   3  12        4.31      -56.87     59.45 o 
   1   3  12       36.70        7.27     68.18 o 
   2   3  12       65.08      203.27    108.61 o 
   3   3  12       41.86       28.56     77.19 o 
   4   3  12      191.53      167.45    107.49 o 
  -9   4  12      283.58      333.74    135.15 o 
  -8   4  12     1684.50     1734.61    333.55 o 
  -7   4  12      968.87     1045.00    270.74 o 
  -6   4  12       33.54       27.88     93.05 o 
  -5   4  12        6.42      -14.44     88.68 o 
  -4   4  12        3.29        4.03     94.72 o 
  -3   4  12       47.05       74.05     79.01 o 
  -2   4  12      794.17     1041.12    173.28 o 
  -1   4  12     1080.31      827.10    166.54 o 
   0   4  12     4858.30     5202.93    344.17 o 
   1   4  12      131.07      139.63     93.86 o 
   2   4  12      790.43      737.97    171.62 o 
   3   4  12      407.06       62.07    160.90 o 
  -8   5  12      718.96      771.57    248.57 o 
  -7   5  12      970.57     1068.85    285.85 o 
  -6   5  12      362.68      246.22    162.91 o 
  -5   5  12       64.12       75.58    128.32 o 
  -4   5  12     1599.34     1847.47    323.14 o 
  -3   5  12      655.09      529.65    144.69 o 
  -2   5  12     2162.16     3045.65    272.79 o 
  -1   5  12       75.60      157.20    102.45 o 
   0   5  12     1096.67     1384.54    212.43 o 
   1   5  12      188.15       83.84     95.07 o 
   2   5  12      208.95      472.39    151.88 o 
  -7   6  12      272.33      309.03    189.79 o 
  -6   6  12     1986.54     2208.90    358.75 o 
  -5   6  12     3136.83     2541.78    381.59 o 
  -4   6  12        2.58       28.22    111.52 o 
  -3   6  12      115.13       -6.63     77.86 o 
  -2   6  12        7.17        4.67     79.26 o 
  -1   6  12     2026.33     2287.08    257.35 o 
   0   6  12       28.84        0.28     82.01 o 
  -1 -12  13     7129.98     7392.39    432.60 o 
   0 -12  13     4855.64     4650.29    342.94 o 
   1 -12  13      353.99      532.74    230.43 o 
   2 -12  13        3.54      116.22    151.16 o 
   3 -12  13     3950.81     4708.03    510.91 o 
   4 -12  13     8078.45     9514.47    719.51 o 
   5 -12  13      461.58      437.35    232.11 o 
  -3 -11  13      529.28      395.69    197.18 o 
  -2 -11  13      420.95      300.81    128.83 o 
  -1 -11  13      126.76       94.79     95.33 o 
   0 -11  13       12.15       60.13    136.04 o 
   1 -11  13     1030.47      838.42    256.97 o 
   2 -11  13      235.01      134.36    139.06 o 
   3 -11  13     2930.44     3039.93    424.92 o 
   4 -11  13       68.25      -23.51    109.50 o 
   5 -11  13     1308.26     1547.51    334.56 o 
   6 -11  13      115.19       97.08    132.01 o 
  -4 -10  13       74.56        7.73    126.97 o 
  -3 -10  13      183.91      186.43    155.19 o 
  -2 -10  13       40.48       55.91     90.14 o 
  -1 -10  13     2377.71     2589.74    250.41 o 
   0 -10  13       44.03      -30.57     96.40 o 
   1 -10  13       50.01       36.95    116.56 o 
   2 -10  13      728.29      540.47    221.70 o 
   3 -10  13      209.64      221.70    156.53 o 
   4 -10  13        1.63      -11.76    110.51 o 
   5 -10  13      982.67      931.13    265.70 o 
   6 -10  13     5331.27     5739.92    546.85 o 
   7 -10  13      504.40      556.93    234.46 o 
  -5  -9  13     1408.63     1373.85    305.00 o 
  -4  -9  13        5.19       41.65    118.57 o 
  -3  -9  13       61.97       81.02     87.23 o 
  -2  -9  13     5568.45     5838.44    341.94 o 
  -1  -9  13     4315.80     4669.06    440.71 o 
   0  -9  13      620.94      542.48    197.18 o 
   1  -9  13    10327.88    11593.05    701.70 o 
   2  -9  13     1037.34     1117.55    265.70 o 
   3  -9  13     1138.65     1574.72    305.00 o 
   4  -9  13        2.98        1.68     87.00 o 
   5  -9  13     2617.71     2460.50    376.21 o 
   6  -9  13     2248.97     2121.23    365.46 o 
   7  -9  13        8.87      101.78    128.32 o 
  -6  -8  13     5598.49     4637.21    347.95 o 
  -5  -8  13      278.51      492.77    202.89 o 
  -4  -8  13      608.34      568.01    202.89 o 
  -3  -8  13     6511.35     7313.90    486.39 o 
  -2  -8  13    11425.47    11747.09    456.11 o 
  -1  -8  13      180.72      308.70    158.88 o 
   0  -8  13      340.04      404.76    169.30 o 
   1  -8  13     4920.97     5657.96    482.02 o 
   2  -8  13       19.11       18.87     66.05 o 
   3  -8  13      196.98      114.68     90.11 o 
   4  -8  13       18.69       17.75     72.75 o 
   5  -8  13     1062.15      922.56    176.81 o 
   6  -8  13       86.56      257.69    113.44 o 
   7  -8  13      891.05      911.60    189.34 o 
   8  -8  13      318.03      535.09    161.64 o 
  -7  -7  13      520.99      305.74    125.09 o 
  -6  -7  13      779.99      487.98    147.59 o 
  -5  -7  13      436.38      225.72    154.85 o 
  -4  -7  13      197.19      318.10    167.28 o 
  -3  -7  13     3066.45     3276.65    200.85 o 
  -2  -7  13      474.29      198.47     87.60 o 
  -1  -7  13     2003.54     2528.86    327.67 o 
   0  -7  13     1041.32     1097.52    163.99 o 
   1  -7  13       14.49        6.46     59.01 o 
   2  -7  13     1493.35     2095.27    289.72 o 
   3  -7  13      325.12      680.04    147.96 o 
   4  -7  13       72.82       13.00     72.28 o 
   5  -7  13     1130.80     1114.41    188.37 o 
   6  -7  13       70.34      107.17     87.74 o 
   7  -7  13     2250.09     1947.54    244.16 o 
   8  -7  13       26.93       55.18     98.18 o 
  -8  -6  13      510.28      257.67    132.99 o 
  -7  -6  13       14.95       87.51     79.40 o 
  -6  -6  13      849.10      725.98    131.05 o 
  -5  -6  13      386.63      416.92    106.58 o 
  -4  -6  13     1793.49     1956.60    170.60 o 
  -3  -6  13       62.66       -0.82     63.94 o 
  -2  -6  13       92.37       46.30     63.42 o 
  -1  -6  13      705.66      813.04    145.84 o 
   0  -6  13     5864.17     6208.91    456.16 o 
   1  -6  13      241.36       96.19     73.41 o 
   2  -6  13       32.02      -33.33     53.63 o 
   3  -6  13       41.26       16.32     64.06 o 
   4  -6  13      534.22      614.90    147.28 o 
   5  -6  13      202.89      455.25    134.78 o 
   6  -6  13      169.00      137.06    101.43 o 
   7  -6  13     1189.68     1319.83    219.18 o 
   8  -6  13        2.52        2.68     78.95 o 
  -8  -5  13     1954.20     1828.92    197.03 o 
  -7  -5  13      749.21      816.56    138.34 o 
  -6  -5  13     1719.99     1793.74    175.23 o 
  -5  -5  13    13954.93    14303.51    417.82 o 
  -4  -5  13     2632.26     2446.85    217.80 o 
  -3  -5  13      848.42     1006.77    154.27 o 
  -2  -5  13      197.56      271.84     98.04 o 
  -1  -5  13     9602.10     9340.33    399.48 o 
   0  -5  13     2246.82     2248.94    217.15 o 
   1  -5  13       62.14       26.61     67.53 o 
   2  -5  13     2554.08     2195.53    225.55 o 
   3  -5  13      144.53       59.75     71.29 o 
   4  -5  13     1869.54     1742.58    218.03 o 
   5  -5  13        0.31        3.57     63.59 o 
   6  -5  13      112.95      115.50     94.07 o 
   7  -5  13       27.55      124.18     96.65 o 
   8  -5  13      134.87      -20.11     91.85 o 
  -9  -4  13     3275.19     3217.14    312.83 o 
  -8  -4  13     3092.00     3119.64    293.22 o 
  -7  -4  13        6.94       -0.72     57.93 o 
  -6  -4  13      765.21      729.59    125.94 o 
  -5  -4  13     6928.12     7304.91    297.10 o 
  -4  -4  13      640.73      859.91    220.35 o 
  -3  -4  13     1355.88     1542.60    179.96 o 
  -2  -4  13     2188.99     2420.94    215.26 o 
  -1  -4  13     3856.08     3495.19    433.15 o 
   0  -4  13       73.46       45.68     66.08 o 
   1  -4  13     2254.51     2057.47    223.88 o 
   2  -4  13      715.57      905.77    161.13 o 
   3  -4  13     3605.61     3520.88    436.17 o 
   4  -4  13      198.96       92.02     85.86 o 
   5  -4  13      100.74      209.39    105.47 o 
   6  -4  13      353.30      379.58    128.62 o 
   7  -4  13      556.77      502.97    155.83 o 
  -9  -3  13      380.42      441.67    200.53 o 
  -8  -3  13       95.48       91.35     90.43 o 
  -7  -3  13      882.65     1330.18    202.53 o 
  -6  -3  13      917.40      988.63    170.25 o 
  -5  -3  13      201.89      406.78    179.37 o 
  -4  -3  13      746.27     1381.91    269.39 o 
  -3  -3  13        3.37       41.94     61.25 o 
  -2  -3  13      172.07      200.01     89.72 o 
  -1  -3  13     1111.08      961.45    154.91 o 
   0  -3  13      808.53      819.15    146.57 o 
   1  -3  13     7903.65     7853.42    384.53 o 
   2  -3  13      219.18      375.95    113.53 o 
   3  -3  13     1212.64     1427.95    202.44 o 
   4  -3  13      450.64      303.57    116.73 o 
   5  -3  13      461.01      361.47    126.21 o 
   6  -3  13     2412.34     2971.78    294.37 o 
   7  -3  13     2319.11     2843.81    299.39 o 
  -9  -2  13      191.33      276.90    122.40 o 
  -8  -2  13      333.89      360.68    128.26 o 
  -7  -2  13      970.22     1314.63    226.06 o 
  -6  -2  13     1182.08     1288.19    278.13 o 
  -5  -2  13      911.47      489.08    190.12 o 
  -4  -2  13     1110.04      692.97    208.26 o 
  -3  -2  13      116.80       68.39     68.57 o 
  -2  -2  13      206.25      135.33     78.48 o 
  -1  -2  13      528.88      862.80    151.11 o 
   0  -2  13     5838.76     5754.00    328.61 o 
   1  -2  13     1981.44     2052.21    218.76 o 
   2  -2  13        6.55       13.70     64.62 o 
   3  -2  13     1399.50     1712.34    216.68 o 
   4  -2  13      627.10      594.54    153.87 o 
   5  -2  13      995.67      994.56    192.03 o 
   6  -2  13     3353.08     3646.51    751.42 o 
   7  -2  13      178.90      230.85    129.61 o 
  -9  -1  13        7.07       58.11     90.07 o 
  -8  -1  13      796.28      556.43    152.43 o 
  -7  -1  13     1159.27     1287.95    196.25 o 
  -6  -1  13      355.96      271.41    155.19 o 
  -5  -1  13     1566.76     1454.13    284.17 o 
  -4  -1  13     3216.41     2438.66    340.27 o 
  -3  -1  13      499.11      509.16    122.89 o 
  -2  -1  13      515.42      466.02    139.40 o 
  -1  -1  13      774.99      519.06    129.59 o 
   0  -1  13       19.85        0.39     53.17 o 
   1  -1  13      223.47      114.68     81.35 o 
   2  -1  13        3.01        4.75     63.76 o 
   3  -1  13      420.48      389.18    125.92 o 
   4  -1  13      915.99      577.77    152.07 o 
   5  -1  13     1720.37     1438.33    225.45 o 
   6  -1  13      580.71      444.29    196.67 o 
  -9   0  13     1277.97     1402.12    223.45 o 
  -8   0  13     1456.88     1134.24    196.77 o 
  -7   0  13      470.69      241.18    155.52 o 
  -6   0  13       60.65       34.60    102.79 o 
  -5   0  13     1240.21     1289.20    278.80 o 
  -4   0  13      378.83      280.14    153.51 o 
  -3   0  13     3936.46     4186.97    300.63 o 
  -2   0  13        2.29      -25.68     52.51 o 
  -1   0  13        2.91        4.59     61.40 o 
   0   0  13      176.87      190.33     89.67 o 
   1   0  13      449.04      651.56    146.97 o 
   2   0  13     1174.20     1351.54    201.12 o 
   3   0  13       79.48       45.51     76.93 o 
   4   0  13    10128.08     9929.23    604.96 o 
   5   0  13     2114.31     2240.93    270.77 o 
  -9   1  13      559.24      612.96    161.77 o 
  -8   1  13      135.05      266.37    176.35 o 
  -7   1  13     2108.37     2043.30    352.36 o 
  -6   1  13      236.83       78.27    117.23 o 
  -5   1  13     4821.02     4655.63    459.52 o 
  -4   1  13      324.26      242.86    143.43 o 
  -3   1  13      753.31      496.03    130.03 o 
  -2   1  13      294.45      283.13    103.44 o 
  -1   1  13      683.35      916.29    167.76 o 
   0   1  13     3633.73     4101.80    440.54 o 
   1   1  13      443.26      725.03    168.29 o 
   2   1  13     5017.85     5493.74    357.40 o 
   3   1  13       23.33       83.18     87.73 o 
   4   1  13      807.83      931.96    197.28 o 
   5   1  13      911.92     1097.97    215.55 o 
  -9   2  13      145.61      209.62    117.90 o 
  -8   2  13       23.20      -44.34    102.11 o 
  -7   2  13       73.84       39.64    124.28 o 
  -6   2  13     1993.23     2344.27    362.78 o 
  -5   2  13     1894.34     1694.63    313.40 o 
  -4   2  13      100.98       34.93     96.74 o 
  -2   2  13      665.34      800.22    155.79 o 
  -1   2  13      795.19     1134.49    184.58 o 
   0   2  13      576.75     1088.12    183.11 o 
   1   2  13       56.59        3.41     72.96 o 
   2   2  13      943.89     1466.18    221.64 o 
   3   2  13       19.57       58.73     85.85 o 
   4   2  13     1229.36     1569.68    241.55 o 
  -9   3  13      300.90      395.02    217.67 o 
  -8   3  13      413.72      294.25    185.75 o 
  -7   3  13      932.56     1091.69    291.90 o 
  -6   3  13      338.74      605.30    228.41 o 
  -5   3  13        3.47       47.70    105.81 o 
  -4   3  13      106.90      190.12    145.78 o 
  -3   3  13       98.00      177.21     92.37 o 
  -2   3  13      827.66      330.04    208.09 o 
  -1   3  13      877.31      554.99    144.63 o 
   0   3  13       92.27       69.50     88.30 o 
   1   3  13      184.00      178.47    100.77 o 
   2   3  13      619.13     1164.31    208.74 o 
   3   3  13       15.11       19.35     83.74 o 
  -8   4  13      485.76      558.61    235.47 o 
  -7   4  13       45.81      -21.16    120.25 o 
  -6   4  13       19.77      -31.24     95.40 o 
  -5   4  13      373.74      534.76    207.92 o 
  -4   4  13     1226.71     1023.50    266.37 o 
  -3   4  13      158.78      143.52     99.45 o 
  -2   4  13    12964.09    12049.20    727.23 o 
  -1   4  13      562.16      566.87    152.94 o 
   0   4  13        6.90        3.66     73.16 o 
   1   4  13      284.56      435.80    146.90 o 
  -7   5  13      654.93      704.39    262.68 o 
  -5   5  13      271.14      503.52    224.38 o 
  -4   5  13     3905.66     4575.01    480.68 o 
  -3   5  13      464.73      259.26    117.39 o 
  -2   5  13      736.94     1092.63    196.81 o 
  -1   5  13      333.20      378.63    137.42 o 
   2 -12  14       54.99      160.56    152.84 o 
  -2 -11  14       66.35      111.86    157.54 o 
  -1 -11  14      480.29      411.82    200.20 o 
   0 -11  14      358.00      225.06    173.66 o 
   1 -11  14      184.72      511.92    221.36 o 
   2 -11  14     1414.71     1333.54    317.76 o 
   3 -11  14     1043.08     1354.36    316.09 o 
   4 -11  14     3816.63     3663.03    477.99 o 
   5 -11  14      292.82      217.33    177.36 o 
  -3 -10  14        7.69       52.74    125.63 o 
  -2 -10  14      202.76      363.11    179.71 o 
  -1 -10  14       85.04      171.98    139.06 o 
   0 -10  14       75.51       97.08    131.00 o 
   1 -10  14     1933.79     2134.67    359.08 o 
   2 -10  14     5459.59     6595.13    576.07 o 
   3 -10  14      516.29      500.16    212.63 o 
   4 -10  14       32.45        9.74    122.27 o 
   5 -10  14      271.18      440.71    208.60 o 
   6 -10  14       78.35      -52.74    103.12 o 
  -5  -9  14      926.74     1094.37    291.90 o 
  -4  -9  14       31.29       32.25    129.66 o 
  -2  -9  14      339.76      491.43    207.59 o 
  -1  -9  14      605.50      652.66    224.05 o 
   0  -9  14      696.07     1026.52    263.35 o 
   1  -9  14      129.14       55.09    114.88 o 
   2  -9  14      347.85      538.45    204.57 o 
   3  -9  14      252.86      286.86    164.59 o 
   4  -9  14      379.63      312.73    188.44 o 
   5  -9  14       25.09       46.02    121.60 o 
   6  -9  14       23.98        4.70    100.44 o 
  -6  -8  14       21.04       73.90    147.46 o 
  -5  -8  14      126.41      165.72    111.99 o 
  -4  -8  14        4.29       48.37    126.30 o 
  -2  -8  14     4977.25     4775.54    449.10 o 
  -1  -8  14      729.15      612.35    211.62 o 
   0  -8  14      102.43       38.96    105.47 o 
   1  -8  14     1939.62     1897.86    318.44 o 
   2  -8  14      701.26      694.11    153.77 o 
   3  -8  14      712.84      632.77    152.01 o 
   4  -8  14      140.22      126.78     99.23 o 
   5  -8  14     8073.39     7766.54    443.73 o 
   6  -8  14     4631.80     4008.98    321.36 o 
   7  -8  14      543.48      551.59    166.19 o 
  -6  -7  14      208.98      104.58    103.07 o 
  -5  -7  14        2.77      -29.25     71.90 o 
  -3  -7  14     1130.19     1406.43    275.44 o 
  -2  -7  14     6978.83     6352.30    348.69 o 
  -1  -7  14      546.80      826.61    158.31 o 
   0  -7  14      407.04      511.89    130.85 o 
   1  -7  14        8.03      -15.68     63.79 o 
   2  -7  14      638.26      363.40    119.18 o 
   3  -7  14     1533.38     1537.82    208.27 o 
   4  -7  14      104.36      135.39     94.34 o 
   5  -7  14     6684.62     6264.42    390.18 o 
   6  -7  14       52.89       75.85     87.34 o 
   7  -7  14       37.01       35.37     90.52 o 
  -7  -6  14      166.63      197.82     95.23 o 
  -6  -6  14       27.11       72.92     76.71 o 
  -5  -6  14     2326.84     1949.03    225.32 o 
  -4  -6  14     6322.14     6408.71    511.92 o 
  -3  -6  14        0.27      -43.00     83.30 o 
  -2  -6  14     1157.17     1191.43    175.50 o 
  -1  -6  14     1016.66     1470.78    189.86 o 
   0  -6  14      380.66      298.01    107.22 o 
   1  -6  14       14.49       -8.18     63.65 o 
   2  -6  14      115.57      190.80     96.03 o 
   3  -6  14     6813.02     6838.81    549.03 o 
   4  -6  14       90.19       64.28     81.27 o 
   5  -6  14      104.63      235.23    112.10 o 
   6  -6  14       56.11       36.21     87.09 o 
   7  -6  14      713.86      410.97    151.16 o 
  -7  -5  14        4.00      -15.05     65.61 o 
  -6  -5  14      606.83      650.70    127.34 o 
  -5  -5  14      757.06      517.96    201.21 o 
  -4  -5  14        2.59      -30.57     83.64 o 
  -3  -5  14       12.97       90.69    105.47 o 
  -2  -5  14      100.13      288.20    104.98 o 
  -1  -5  14       94.09       55.83     72.89 o 
   0  -5  14      263.24      257.10    138.39 o 
   1  -5  14      231.68      283.07    110.40 o 
   2  -5  14      145.81      227.82    101.69 o 
   3  -5  14     1932.24     1749.66    330.53 o 
   4  -5  14      517.91      710.51    164.93 o 
   5  -5  14        5.72        9.50     81.59 o 
   6  -5  14       35.25       33.21     85.24 o 
   7  -5  14      808.62      718.13    193.41 o 
  -8  -4  14     5187.78     6145.62    396.70 o 
  -7  -4  14       25.17      -66.14     66.14 o 
  -6  -4  14      608.09      824.31    261.00 o 
  -5  -4  14     1863.01     2057.07    330.87 o 
  -4  -4  14      280.02      269.39    158.55 o 
  -3  -4  14      143.86       57.10    101.78 o 
  -2  -4  14       26.60        0.41     59.12 o 
  -1  -4  14    11870.83    10965.86    455.84 o 
   0  -4  14     6721.88     6514.57    437.85 o 
   1  -4  14        1.45       28.38     66.34 o 
   2  -4  14     2660.73     2670.38    256.77 o 
   3  -4  14      363.05      280.09    116.91 o 
   4  -4  14      895.62      755.86    168.20 o 
   5  -4  14      170.63       51.72     89.82 o 
   6  -4  14     9326.35     8876.19    483.35 o 
  -8  -3  14     2926.22     3069.35    298.59 o 
  -7  -3  14     1322.18     1469.24    315.75 o 
  -6  -3  14      108.70      124.62    137.72 o 
  -5  -3  14      521.63      470.94    198.52 o 
  -4  -3  14      423.96      462.20    193.82 o 
  -3  -3  14     4576.20     4262.95    428.28 o 
  -2  -3  14       43.72       75.77     74.15 o 
  -1  -3  14     7863.19     8684.91    412.45 o 
   0  -3  14      132.58      149.11     88.32 o 
   1  -3  14       15.82      -11.90     61.15 o 
   2  -3  14       55.93       23.95     67.48 o 
   3  -3  14     7128.85     7208.08   1057.26 o 
   4  -3  14      188.44      161.25    101.18 o 
   5  -3  14      506.82      570.92    253.94 o 
   6  -3  14     6871.09     7870.85    463.50 o 
  -8  -2  14     1004.29      843.15    187.52 o 
  -7  -2  14     1175.62     1133.68    293.92 o 
  -6  -2  14      682.16      684.91    234.12 o 
  -5  -2  14       58.99       38.63    107.15 o 
  -4  -2  14     1059.05     1491.75    292.91 o 
  -3  -2  14     7084.00     7494.01    565.66 o 
  -2  -2  14      204.01      211.00    101.95 o 
  -1  -2  14      102.46      177.36     95.50 o 
   0  -2  14        1.83       20.24     75.41 o 
   1  -2  14     2079.05     1890.67    224.69 o 
   2  -2  14      971.29     1174.89    194.05 o 
   3  -2  14      449.40     1009.45    192.26 o 
   4  -2  14      589.20      685.63    170.88 o 
   5  -2  14      111.04      214.51    119.09 o 
  -8  -1  14      705.72      545.84    223.04 o 
  -7  -1  14      228.76      115.21    137.72 o 
  -6  -1  14       78.63       38.29    115.21 o 
  -5  -1  14      523.93      302.65    166.94 o 
  -4  -1  14        1.65       32.25     97.41 o 
  -3  -1  14     2209.22     1825.85    209.50 o 
  -2  -1  14      483.85      499.44    133.59 o 
  -1  -1  14      515.78      486.43    130.80 o 
   0  -1  14       25.79        3.83     68.78 o 
   1  -1  14     3170.39     2450.30    254.81 o 
   2  -1  14     2348.20     2794.21    278.24 o 
   3  -1  14     1419.13     1867.10    240.01 o 
   4  -1  14     7204.80     6114.72    402.16 o 
   5  -1  14        2.54       -8.47     84.32 o 
  -8   0  14       19.49      133.35    174.00 o 
  -7   0  14     6025.02     5458.77    538.79 o 
  -6   0  14     3421.85     2802.45    400.73 o 
  -5   0  14      666.53      434.66    196.17 o 
  -4   0  14     3397.22     3757.76    428.61 o 
  -3   0  14      604.91      713.29    149.56 o 
  -2   0  14      441.17      486.52    133.43 o 
  -1   0  14        6.36       10.54     70.28 o 
   0   0  14    12745.66    12068.06    513.39 o 
   1   0  14    16583.35    15921.35    600.66 o 
   2   0  14        1.78      -15.79     74.46 o 
   3   0  14      993.16      858.77    183.84 o 
   4   0  14       13.49       -9.93     76.85 o 
  -8   1  14       93.11       92.71    142.42 o 
  -7   1  14     3336.25     2990.55    427.94 o 
  -6   1  14     1021.50      851.85    263.68 o 
  -5   1  14      216.72      250.58    167.62 o 
  -4   1  14        2.52      -53.41     89.01 o 
  -3   1  14     3177.03     3319.00    272.46 o 
  -2   1  14     1470.13     1276.20    196.43 o 
  -1   1  14     1672.46     1862.20    229.24 o 
   0   1  14     8286.55     8428.67    442.82 o 
   1   1  14      277.97      144.94    102.38 o 
   2   1  14      842.38      902.93    190.25 o 
   3   1  14      424.85      318.86    132.63 o 
  -8   2  14        1.56        4.70    128.65 o 
  -7   2  14      113.27       62.14    133.35 o 
  -6   2  14       53.46        0.00    104.47 o 
  -5   2  14     1200.59     1459.84    314.41 o 
  -4   2  14       12.49       -7.05    102.11 o 
  -3   2  14       61.36      394.33    130.87 o 
  -2   2  14      841.34      906.18    176.00 o 
  -1   2  14      138.73       -1.78     68.17 o 
   0   2  14       44.38       82.89     89.29 o 
   1   2  14       77.98      131.09     93.91 o 
   2   2  14      464.81      569.82    164.38 o 
  -7   3  14      231.50      253.61    192.47 o 
  -6   3  14      110.49       96.40    153.17 o 
  -5   3  14     1765.26     1167.94    302.31 o 
  -4   3  14      710.63      906.94    263.35 o 
  -3   3  14     1617.09     1606.78    218.96 o 
  -2   3  14     7462.72     6211.05    386.55 o 
  -1   3  14      302.91      324.91    124.58 o 
   0   3  14      266.55      233.96    125.51 o 
   1   3  14       62.25       16.43     89.04 o 
  -5   4  14     5566.06     5580.71    553.23 o 
  -4   4  14       95.77      102.45    138.73 o 
  -3   4  14     1075.11     1017.79    281.49 o 
  -2   4  14        9.17       14.44     82.30 o 
  -1   4  14     1710.22     1453.46    227.42 o 
  -2 -10  15     4295.67     4877.32    497.14 o 
  -1 -10  15      490.96      545.84    229.42 o 
   0 -10  15      585.68      769.22    262.00 o 
   1 -10  15      170.55      352.03    192.81 o 
   2 -10  15      226.00      349.34    195.83 o 
   3 -10  15       24.35      -32.92     98.08 o 
   4 -10  15      754.56      810.54    282.16 o 
  -2  -9  15       61.84        9.07    124.96 o 
  -1  -9  15     1140.76     1079.59    274.77 o 
   0  -9  15      115.14      292.91    184.75 o 
   1  -9  15     1368.09     1096.39    276.11 o 
   2  -9  15        1.50       61.47    128.99 o 
   3  -9  15     2103.35     2088.99    377.22 o 
   4  -9  15      715.21      880.40    278.46 o 
   5  -9  15      646.43      459.85    224.72 o 
  -2  -8  15    15934.65    15388.09    805.16 o 
  -1  -8  15      757.07      904.92    251.59 o 
   0  -8  15      262.21      257.30    169.97 o 
   1  -8  15     1505.72     1463.20    303.99 o 
   2  -8  15    16462.87    15403.05    584.53 o 
   3  -8  15     5303.04     5337.86    356.25 o 
   4  -8  15     3199.39     3478.93    310.62 o 
   5  -8  15     7284.63     6934.00    424.52 o 
  -3  -7  15     2748.50     3672.10    412.15 o 
  -2  -7  15        9.90       -3.36     76.84 o 
  -1  -7  15      596.57      745.41    161.96 o 
   0  -7  15      207.48      215.99    101.50 o 
   1  -7  15    10342.00    10146.68    469.38 o 
   2  -7  15     6625.14     6765.86    394.78 o 
   3  -7  15     2945.17     2536.07    267.41 o 
   4  -7  15        3.98       50.11     87.29 o 
   5  -7  15      866.68      822.23    188.83 o 
  -6  -6  15      360.69      356.73    207.59 o 
  -5  -6  15     1239.74     1131.66    287.87 o 
  -4  -6  15        0.03       37.29    103.79 o 
  -3  -6  15      176.95      395.02    190.12 o 
  -2  -6  15      132.79       94.17     90.04 o 
  -1  -6  15     5283.30     5186.44    336.92 o 
   0  -6  15     1095.33     1113.80    187.60 o 
   1  -6  15     2675.97     2590.23    257.22 o 
   2  -6  15        8.50       10.28     72.75 o 
   3  -6  15       18.10       39.93     84.44 o 
   4  -6  15       67.53       49.02     87.36 o 
   5  -6  15     2014.20     1964.75    257.86 o 
  -6  -5  15        1.27      -12.43    120.93 o 
  -5  -5  15     1153.28     1045.00    269.73 o 
  -4  -5  15      456.91      617.39    210.95 o 
  -3  -5  15      742.92      698.34    237.15 o 
  -2  -5  15       19.01       41.62     77.04 o 
  -1  -5  15      744.01      815.46    167.96 o 
   0  -5  15     3621.50     3109.72    267.36 o 
   1  -5  15      444.68      433.95    133.23 o 
   2  -5  15      807.99      880.46    189.11 o 
   3  -5  15       84.09      257.78    140.41 o 
   4  -5  15     2923.14     2383.27    273.10 o 
   5  -5  15     1522.07     1746.82    246.03 o 
  -7  -4  15      355.81      376.21    197.85 o 
  -6  -4  15        4.64      -24.19    118.24 o 
  -5  -4  15      820.89      679.20    244.54 o 
  -4  -4  15    11338.00    11590.02    730.59 o 
  -3  -4  15     2268.45     2661.03    378.90 o 
  -2  -4  15     3866.40     4432.06    378.73 o 
  -1  -4  15    11261.69    11779.51    496.17 o 
   0  -4  15        1.54       18.52     69.43 o 
   1  -4  15     1112.56     1411.05    207.44 o 
   2  -4  15     2106.00     2053.94    246.53 o 
   3  -4  15    21318.44    19249.73    679.66 o 
   4  -4  15     2515.62     2130.64    262.84 o 
   5  -4  15       23.13       28.63     96.47 o 
  -7  -3  15        1.62      -20.49    102.11 o 
  -6  -3  15      134.59       67.85    124.28 o 
  -5  -3  15    10324.24    10179.90    699.02 o 
  -4  -3  15     3027.88     2986.18    404.76 o 
  -3  -3  15     1150.65     1245.20    289.88 o 
  -2  -3  15      356.59      383.39    126.31 o 
  -1  -3  15      137.47       79.44     88.82 o 
   0  -3  15     2903.66     3187.67    321.63 o 
   1  -3  15      139.20       82.82     90.20 o 
   2  -3  15     4297.63     4609.29    340.48 o 
   3  -3  15     5474.92     5652.32    384.54 o 
   4  -3  15     1822.99     1876.94    256.00 o 
   5  -3  15      744.84      682.56    260.66 o 
  -7  -2  15     3992.65     4114.82    478.66 o 
  -6  -2  15      100.92       23.85    122.94 o 
  -5  -2  15      922.31     1045.67    278.46 o 
  -4  -2  15      409.85      286.53    167.95 o 
  -3  -2  15       27.59       -5.37    102.79 o 
  -2  -2  15      122.73      175.59     99.75 o 
  -1  -2  15     1762.74     2208.67    243.76 o 
   0  -2  15      520.36      258.26    116.48 o 
   1  -2  15      826.58      867.62    179.54 o 
   2  -2  15       82.16      226.03    117.99 o 
   3  -2  15       10.09      107.98    103.80 o 
   4  -2  15       85.41      188.83    117.12 o 
  -7  -1  15     1113.32      920.04    289.55 o 
  -6  -1  15     2870.48     2841.07    424.25 o 
  -5  -1  15      248.92      314.07    186.09 o 
  -4  -1  15     3489.88     4213.58    459.52 o 
  -3  -1  15       51.61       23.18    115.21 o 
  -2  -1  15     4321.23     4878.12    496.47 o 
  -1  -1  15     1673.56     2337.25    469.26 o 
   0  -1  15     4692.12     4922.33    343.25 o 
   1  -1  15     3446.42     2357.08    265.64 o 
   2  -1  15        2.45        4.46     82.05 o 
   3  -1  15      133.72       87.48     94.93 o 
  -7   0  15     9341.76    10098.95    749.74 o 
  -6   0  15        0.13      -12.43    102.79 o 
  -5   0  15        4.76       16.46    119.92 o 
  -4   0  15      756.14      316.42    175.68 o 
  -3   0  15    16893.68    14433.11    839.09 o 
  -2   0  15     3197.49     3250.99    365.30 o 
  -1   0  15      418.93      696.07    168.93 o 
   0   0  15     5174.82     4964.20    731.43 o 
   1   0  15      586.14     1022.83    283.84 o 
   2   0  15     2347.74     2703.45    332.54 o 
  -6   1  15      390.67      408.12    213.97 o 
  -5   1  15      318.13      365.13    206.24 o 
  -4   1  15     1741.54     1687.24    343.29 o 
  -3   1  15     3167.88     3638.17    444.06 o 
  -2   1  15     1351.57      804.43    175.48 o 
  -1   1  15      534.83      496.96    151.00 o 
   0   1  15     1167.84      989.40    197.48 o 
   1   1  15      918.58      882.11    192.47 o 
  -5   2  15      372.11      481.69    220.35 o 
  -4   2  15       27.65       64.16    138.73 o 
  -3   2  15      905.17     1515.93    333.89 o 
  -2   2  15       29.20        3.84     81.82 o 
  -1   2  15      883.43      804.92    186.66 o 
   0   2  15      714.44     1038.53    201.73 o 
  -1  -9  16      642.78      847.15    267.72 o 
   0  -9  16     1109.28     1494.44    331.87 o 
   1  -9  16       12.65       91.70    143.10 o 
   2  -9  16     1276.81     1027.53    291.90 o 
  -1  -8  16     9048.05    10685.43    714.13 o 
   0  -8  16      974.55     1348.99    307.35 o 
   1  -8  16     7584.26     8136.60    641.91 o 
   2  -8  16     3657.64     3999.94    472.28 o 
   3  -8  16     1929.15     2276.25    363.11 o 
  -3  -7  16     1886.54     2221.33    364.12 o 
  -2  -7  16    11941.61    12016.62    743.35 o 
  -1  -7  16      320.39      254.33    123.89 o 
   0  -7  16      255.37      364.20    137.16 o 
   1  -7  16     1106.72     1295.40    211.65 o 
   2  -7  16     1565.52     1423.77    222.29 o 
   3  -7  16      802.28      545.16    162.35 o 
  -4  -6  16      377.30      305.34    178.03 o 
  -3  -6  16     1422.36     1581.77    318.10 o 
  -2  -6  16      520.02      613.24    158.51 o 
  -1  -6  16      952.06     1245.42    200.95 o 
   0  -6  16      245.22      552.55    151.17 o 
   1  -6  16     1655.61     1593.20    287.87 o 
   2  -6  16       29.61       77.86     96.24 o 
   3  -6  16     1918.34     2510.13    322.64 o 
   4  -6  16       25.37      141.15    114.32 o 
  -5  -5  16       57.61       70.88    136.71 o 
  -4  -5  16     2863.27     2382.90    382.93 o 
  -3  -5  16     1313.45     1119.90    285.85 o 
  -2  -5  16      515.14      446.32    142.20 o 
  -1  -5  16      146.05      150.06     98.09 o 
   0  -5  16     2144.12     1969.67    244.05 o 
   1  -5  16     2258.08     2446.96    267.79 o 
   2  -5  16      282.65      206.27    111.37 o 
  -5  -4  16     9709.41     9415.05    698.34 o 
  -4  -4  16     6110.75     5642.85    546.18 o 
  -3  -4  16      352.34      269.06    178.36 o 
  -2  -4  16      139.82      146.66    103.93 o 
  -1  -4  16     4192.84     4077.12    314.39 o 
   0  -4  16     8275.94     7376.53    423.57 o 
   1  -4  16      615.02      590.05    161.64 o 
   2  -4  16     1154.02      957.24    198.02 o 
  -5  -3  16     1129.50     1019.80    288.21 o 
  -4  -3  16      257.35       32.25    116.89 o 
  -3  -3  16      685.39      680.21    244.20 o 
  -2  -3  16     1003.38     1062.19    196.56 o 
  -1  -3  16     5827.94     5531.66    368.50 o 
   0  -3  16      159.00      134.83    103.08 o 
   1  -3  16     2247.85     2081.06    311.21 o 
   2  -3  16     1006.78      865.75    197.38 o 
   3  -3  16       20.00      -15.85     85.50 o 
  -5  -2  16      399.95      263.01    184.41 o 
  -4  -2  16      696.40      701.03    249.58 o 
  -3  -2  16      609.01      834.72    260.33 o 
  -2  -2  16       23.75       26.42     78.82 o 
  -1  -2  16      464.12      945.38    190.81 o 
   0  -2  16       17.73       57.18     92.33 o 
   1  -2  16     2097.65     1893.54    254.02 o 
   2  -2  16      794.03      619.94    177.53 o 
  -5  -1  16      581.04      496.80    228.08 o 
  -4  -1  16      623.53      632.51    239.16 o 
  -2  -1  16       28.98      102.27    100.18 o 
  -1  -1  16      109.38      393.39    138.38 o 
   0  -1  16       17.95      -12.66     77.07 o 
   1  -1  16     4513.91     5247.72    379.91 o 
  -4   0  16     3890.55     2792.70    431.30 o 
  -3   0  16     1648.42      862.60    280.14 o 
  -2   0  16      632.14      697.38    169.80 o 
  -1   0  16      451.70      205.69    109.12 o 
   0   0  16     2509.55     2159.95    268.66 o 
  -1  -6  17        0.78       81.96    100.24 o 
   0  -6  17       23.35       51.28     96.07 o 
  -2  -5  17        2.33       -2.35    121.93 o 
  -1  -5  17       22.62      109.41    104.24 o 
   0  -5  17      157.56      161.42    118.79 o 
  -2  -4  17      138.99      213.63    171.98 o 
  -1  -4  17       30.83        2.39     85.52 o 
   0  -4  17      123.61      327.51    140.14 o 
  -2  -3  17      319.13       86.66    147.80 o 
  -1  -3  17      156.37      153.88    111.30 o 
                                                 
